# Supplementary material for: High-Resolution Analysis of Parent-of-Origin Allelic Expression in the Arabidopsis Endosperm
Source: PLoS Genet. 2011 Jun 16;7(6):e1002126. doi: 10.1371/journal.pgen.1002126 (PMC3116908; doi:10.1371/journal.pgen.1002126)
Supplement: Table S1 — Genes with maternally-biased expression (MEGs). m, Maternal, p, Paternal alleles. (XLSX) [file pgen.1002126.s010.xlsx]

## Sheet: Tabelle1
Table S1. Genes with maternally-biased expression (MEGs). m, Maternal, p, Paternal alleles
Locus	mBur	pCol	mCol	pBur	q value
AT1G01060	1098	8	1083	16	0
AT1G01300	3435	70	1957	86	0
AT1G01550	10777	29	4159	67	0
AT1G01610	3342	2	1216	11	0
AT1G01710	1534	3	1217	13	0
AT1G02500	15471	555	13654	657	0
AT1G02530	5196	2	7867	112	0
AT1G02780	20518	1804	20844	1188	0
AT1G04270	10541	991	9808	505	0
AT1G05260	6357	1	2962	1	0
AT1G05850	7066	6	6185	8	0
AT1G06550	8140	4	9322	8	0
AT1G07080	2684	27	1662	17	0
AT1G07090	2569	159	3240	2	0
AT1G07720	2437	1	2678	2	0
AT1G07750	7069	33	4951	14	0
AT1G07890	16792	141	7257	280	0
AT1G08190	1585	56	1718	29	0
AT1G08800	3670	31	3469	165	0
AT1G08820	1616	18	1540	28	0
AT1G08830	11971	67	14275	64	0
AT1G09200	2095	116	1533	58	0
AT1G09210	2012	85	2254	43	0
AT1G09560	2526	15	1220	24	0
AT1G09770	2271	65	2367	101	0
AT1G09780	2816	91	2142	65	0
AT1G09790	3026	18	2011	33	0
AT1G10540	5608	9	6480	9	0
AT1G10640	2673	2	3424	4	0
AT1G11330	3490	18	1930	30	0
AT1G11860	1524	60	1368	23	0
AT1G11910	16321	132	10548	180	0
AT1G12050	7268	18	4429	45	0
AT1G12090	1133	0	3006	4	0
AT1G12200	3600	2	2737	14	0
AT1G12520	3183	20	1296	44	0
AT1G12640	1939	49	1621	48	0
AT1G12850	1633	13	1538	30	0
AT1G13280	1558	13	1655	36	0
AT1G13320	2882	182	2515	230	0
AT1G13440	9526	2280	8777	375	0
AT1G14320	1948	193	1894	102	0
AT1G14380	3699	5	1584	7	0
AT1G14890	2613	0	1644	2	0
AT1G14910	2613	89	1804	120	0
AT1G15690	7343	179	7923	154	0
AT1G17200	8427	17	5392	17	0
AT1G17260	10154	2	3240	8	0
AT1G17745	1476	3	2347	2	0
AT1G17890	2947	40	1422	63	0
AT1G18720	3399	56	1963	52	0
AT1G19570	21662	15	16112	39	0
AT1G20200	1986	71	1621	59	0
AT1G20225	1895	19	1445	18	0
AT1G20330	2216	14	1696	17	0
AT1G20550	2310	15	1974	1	0
AT1G20680	7078	27	8846	11	0
AT1G20693	11481	93	8127	1455	0
AT1G20696	3190	11	1437	52	0
AT1G20730	1476	4	2030	74	0
AT1G20980	2062	15	2063	32	0
AT1G21400	1967	0	1051	1	0
AT1G22300	1769	50	1723	45	0
AT1G22930	1174	3	1857	5	0
AT1G23040	1754	7	1734	24	0
AT1G23780	5738	28	1894	64	0
AT1G23900	1335	44	1657	92	0
AT1G24010	3413	0	1477	2	0
AT1G24020	47479	23	17830	39	0
AT1G24510	10742	410	6166	721	0
AT1G24540	6462	2	2250	0	0
AT1G25570	1402	4	1408	4	0
AT1G26110	1421	48	1688	43	0
AT1G26150	1405	9	1353	4	0
AT1G27100	1222	31	1541	24	0
AT1G27760	2703	40	2148	77	0
AT1G27950	5701	58	4017	57	0
AT1G29150	8221	86	2755	242	0
AT1G29790	1693	17	1250	24	0
AT1G29880	1973	72	2015	97	0
AT1G31780	2559	57	1836	46	0
AT1G31850	5142	17	2578	106	0
AT1G31970	2137	65	1899	120	0
AT1G32050	5721	47	3356	94	0
AT1G32210	3098	61	1654	56	0
AT1G32400	1389	27	1270	40	0
AT1G32790	1276	11	1163	4	0
AT1G32900	1320	0	1734	7	0
AT1G32930	3425	48	1501	69	0
AT1G33040	2582	132	1882	69	0
AT1G33140	2328	186	2320	136	0
AT1G33780	2538	11	1212	26	0
AT1G34580	1224	1	1655	7	0
AT1G35160	1910	33	1416	47	0
AT1G35780	1154	8	1365	11	0
AT1G36160	3669	20	3934	18	0
AT1G43170	12795	943	10414	958	0
AT1G43580	2585	6	2079	12	0
AT1G44750	1505	3	1706	26	0
AT1G44800	1996	1	990	1	0
AT1G45130	20440	42	37076	38	0
AT1G47128	1304	6	1685	1	0
AT1G47420	4283	144	4373	111	0
AT1G47530	2325	10	1611	12	0
AT1G47710	3553	14	1302	30	0
AT1G48090	1096	16	1184	15	0
AT1G49670	1731	31	1549	32	0
AT1G51630	3277	163	2375	88	0
AT1G51680	1918	0	1061	1	0
AT1G52030	30965	208	53133	945	0
AT1G52040	947	1	2537	2	0
AT1G52400	73736	27	62200	52	0
AT1G52410	1291	1	1715	3	0
AT1G52750	1283	1	1399	3	0
AT1G52760	3495	16	2773	7	0
AT1G52780	4076	15	2468	21	0
AT1G53240	2354	158	1946	131	0
AT1G53300	1179	19	1265	22	0
AT1G53310	2432	74	1438	41	0
AT1G54020	3234	2	5424	7	0
AT1G54030	7282	49	7436	50	0
AT1G56070	19004	823	12843	861	0
AT1G56100	10421	1	1629	1	0
AT1G56280	1777	15	2785	18	0
AT1G56340	3611	140	4341	103	0
AT1G57660	6398	1084	3329	323	0
AT1G57860	3433	247	2143	177	0
AT1G58060	1649	41	1604	71	0
AT1G58080	4497	37	1874	49	0
AT1G58360	4875	34	4461	28	0
AT1G59900	1953	20	2187	77	0
AT1G60490	1365	20	1375	21	0
AT1G61255	4254	2	3322	4	0
AT1G61670	1124	9	1418	10	0
AT1G61720	146101	70	94972	105	0
AT1G61800	3606	0	2983	4	0
AT1G61870	1845	66	1977	92	0
AT1G62333	16028	29	1565	22	0
AT1G62380	1314	1	1248	1	0
AT1G62480	20341	16	7116	44	0
AT1G62800	1755	2	1045	1	0
AT1G62990	3597	0	2098	64	0
AT1G63110	2011	18	1545	31	0
AT1G63300	1814	8	2233	29	0
AT1G63670	4907	9	4885	24	0
AT1G63690	1334	2	1626	1	0
AT1G63770	3997	99	3530	93	0
AT1G63940	1896	50	1407	32	0
AT1G64060	1388	1	988	5	0
AT1G65290	2591	114	1851	110	0
AT1G65370	6480	7	5911	440	0
AT1G65720	1521	10	1368	13	0
AT1G65930	7059	151	6826	141	0
AT1G65980	9520	132	10808	297	0
AT1G66260	1327	51	1843	42	0
AT1G67350	5485	69	2489	112	0
AT1G67360	5395	7	3441	9	0
AT1G67430	5227	372	4076	484	0
AT1G68470	1153	5	1336	1	0
AT1G68910	2500	4	1243	3	0
AT1G68920	1977	12	1429	14	0
AT1G69840	8670	94	4616	296	0
AT1G69850	2268	0	2728	2	0
AT1G71010	1807	25	2020	44	0
AT1G71040	1794	10	1587	7	0
AT1G72020	5473	159	2869	192	0
AT1G72260	26572	5	38572	6	0
AT1G73080	4145	5	4737	8	0
AT1G73620	1669	3	1855	3	0
AT1G73680	5909	27	2425	61	0
AT1G75270	2277	15	1221	13	0
AT1G75580	2397	8	1724	46	0
AT1G75900	1308	0	1152	0	0
AT1G76200	2716	84	1952	51	0
AT1G76850	2560	32	1632	77	0
AT1G78040	19630	116	20485	79	0
AT1G78080	1645	0	1470	9	0
AT1G78170	3252	5	1237	20	0
AT1G78210	2146	14	2393	9	0
AT1G78660	1466	15	1158	21	0
AT1G78680	2396	5	1790	88	0
AT1G79840	1141	1	955	0	0
AT1G80070	1297	47	1386	42	0
AT2G01820	15272	96	8710	217	0
AT2G01850	7644	38	3854	18	0
AT2G02760	3482	115	4777	72	0
AT2G02780	1373	7	1720	28	0
AT2G03890	2039	10	2287	13	0
AT2G05710	9499	131	10425	199	0
AT2G05790	6301	8	8075	12	0
AT2G13560	3296	55	2444	187	0
AT2G15290	3760	117	1985	111	0
AT2G16500	10555	32	5016	117	0
AT2G17265	4781	58	1847	99	0
AT2G17710	14837	5	12137	6	0
AT2G18020	2527	186	1670	96	0
AT2G18090	2105	14	1634	20	0
AT2G18440	3414	45	3053	94	0
AT2G18790	2989	118	2003	179	0
AT2G18960	2495	36	3033	131	0
AT2G19570	1290	10	2739	8	0
AT2G20360	6004	160	4421	201	0
AT2G20760	2523	13	1739	25	0
AT2G21160	2797	144	2898	123	0
AT2G21520	1299	17	1644	75	0
AT2G21870	12642	266	7709	453	0
AT2G22240	5020	122	3310	217	0
AT2G22430	1127	13	1449	4	0
AT2G22620	1951	14	1990	19	0
AT2G22660	1829	45	1572	16	0
AT2G22670	7637	31	6757	40	0
AT2G22780	2179	44	1852	61	0
AT2G23130	1359	2	1413	3	0
AT2G23460	1397	3	1100	13	0
AT2G23910	9223	13	13142	5	0
AT2G24200	1935	47	1271	14	0
AT2G24280	2650	4	1019	3	0
AT2G24790	1476	9	1091	15	0
AT2G25250	1792	19	1185	21	0
AT2G25490	1787	19	2120	26	0
AT2G25520	3276	25	3727	46	0
AT2G25540	5802	91	4812	76	0
AT2G27020	1485	63	1339	29	0
AT2G27030	1140	22	1289	22	0
AT2G27730	6110	96	3043	128	0
AT2G27860	3555	43	4412	136	0
AT2G27880	1938	12	2801	11	0
AT2G28910	2285	51	1655	59	0
AT2G28950	1234	23	1334	31	0
AT2G29210	2626	63	1768	87	0
AT2G29670	1939	2	1559	14	0
AT2G30490	1489	0	1670	1	0
AT2G31360	1412	8	2395	10	0
AT2G31490	2117	90	1978	48	0
AT2G31960	5161	60	4549	129	0
AT2G33040	19152	240	5258	532	0
AT2G33150	5692	265	3916	366	0
AT2G35760	2119	2	1555	0	0
AT2G36290	1472	2	1206	5	0
AT2G36880	3616	14	1962	34	0
AT2G36910	10595	6	9372	27	0
AT2G37200	3210	4	1088	8	0
AT2G37710	1782	6	1198	27	0
AT2G38540	16615	14	8287	4	0
AT2G38900	13999	1	17759	4	0
AT2G39330	2561	3	1179	0	0
AT2G39510	1216	1	1067	1	0
AT2G39990	4452	151	2248	232	0
AT2G41990	3586	9	1269	13	0
AT2G42680	1398	45	1367	30	0
AT2G42830	2963	1	2982	1	0
AT2G42860	3591	2	3271	4	0
AT2G43530	12260	2	13421	19	0
AT2G43710	1801	72	1829	54	0
AT2G43950	1292	33	1441	40	0
AT2G43970	8117	182	4616	211	0
AT2G44060	5026	67	3607	32	0
AT2G44670	1593	6	1644	5	0
AT2G45960	990	3	1090	3	0
AT2G46390	3133	49	2046	24	0
AT2G46960	29576	12	31010	26	0
AT2G47470	8004	253	12956	150	0
AT2G47510	2167	105	2273	97	0
AT3G02050	1523	1	1146	10	0
AT3G02360	2702	30	3037	32	0
AT3G02875	3823	7	2693	12	0
AT3G03070	4382	141	3419	87	0
AT3G03250	2198	26	1871	16	0
AT3G03450	3389	2	1656	1	0
AT3G03790	1792	35	1994	31	0
AT3G03960	2217	183	2273	225	0
AT3G04280	1570	0	1677	3	0
AT3G04400	7851	558	6255	435	0
AT3G04940	1102	8	1126	5	0
AT3G04960	1249	0	968	0	0
AT3G05220	1656	16	2221	21	0
AT3G06040	1491	93	1552	80	0
AT3G06130	1566	2	1154	5	0
AT3G06350	6122	51	4447	98	0
AT3G07100	1259	39	1242	38	0
AT3G07390	1183	1	1419	4	0
AT3G08580	4189	134	3364	201	0
AT3G08770	126272	1883	92284	30	0
AT3G09820	2916	240	2676	335	0
AT3G10810	1735	17	1432	11	0
AT3G10850	3481	58	1846	19	0
AT3G10920	1589	27	1328	49	0
AT3G11120	2186	230	2310	201	0
AT3G11660	1175	0	1297	0	0
AT3G11690	1167	2	892	1	0
AT3G12120	3836	69	4802	57	0
AT3G12490	2675	36	2153	33	0
AT3G12520	2750	9	1660	22	0
AT3G12610	1552	1	1222	0	0
AT3G13750	4534	16	4081	50	0
AT3G13772	2094	67	2113	37	0
AT3G15510	1348	0	2037	2	0
AT3G15730	5216	37	2165	63	0
AT3G15790	1199	14	997	6	0
AT3G15940	2457	12	1946	94	0
AT3G16370	14177	12	16428	29	0
AT3G16640	2286	92	3048	115	0
AT3G17000	1395	13	1009	13	0
AT3G17020	8408	13	1928	48	0
AT3G17390	3091	21	2886	41	0
AT3G17600	1198	2	1060	0	0
AT3G17820	1453	14	1575	110	0
AT3G18190	2044	117	2187	129	0
AT3G18490	5380	13	9447	10	0
AT3G18860	2188	59	1872	80	0
AT3G20210	68699	34	40902	56	0
AT3G20520	4695	20	4800	11	0
AT3G20770	1387	13	1797	9	0
AT3G20820	1709	10	1859	14	0
AT3G21500	5492	4	2408	6	0
AT3G21630	1821	4	1113	3	0
AT3G22320	1389	61	1289	33	0
AT3G22440	1103	10	1249	6	0
AT3G22845	2384	73	1846	45	0
AT3G22960	4682	142	3648	146	0
AT3G23600	15782	61	13572	43	0
AT3G24480	2880	11	4289	104	0
AT3G24550	3865	45	2418	70	0
AT3G25140	1326	9	1569	5	0
AT3G25150	2312	66	1821	64	0
AT3G25260	5562	2	1757	1	0
AT3G26560	1509	35	1428	44	0
AT3G26570	2343	92	2832	53	0
AT3G27200	9114	1	3407	4	0
AT3G27530	2395	90	2377	69	0
AT3G27670	2379	29	1853	58	0
AT3G28050	4312	1	1741	3	0
AT3G28500	5046	187	4533	93	0
AT3G28860	1469	16	1457	13	0
AT3G29360	6151	192	3100	90	0
AT3G29810	2398	1	1888	2	0
AT3G30775	16253	33	30666	113	0
AT3G43720	4851	15	3372	19	0
AT3G43810	2692	60	1679	119	0
AT3G43960	1041	1	3637	5	0
AT3G44100	5020	22	1415	43	0
AT3G44110	2859	81	3235	80	0
AT3G44720	16573	3	5207	9	0
AT3G45970	1028	5	5454	4	0
AT3G46030	3398	145	2096	126	0
AT3G46450	2565	4	1372	11	0
AT3G46590	2223	9	1246	13	0
AT3G46970	1927	12	2381	25	0
AT3G47420	3444	10	2272	9	0
AT3G47810	3624	77	2163	70	0
AT3G48410	3919	16	2923	12	0
AT3G48460	2377	12	3017	15	0
AT3G48530	1242	18	1365	9	0
AT3G48560	2583	105	2212	149	0
AT3G48890	3415	22	2663	21	0
AT3G49050	2689	4	3235	8	0
AT3G49601	2352	67	2187	113	0
AT3G49720	1265	7	1192	15	0
AT3G49910	19530	1189	9255	1305	0
AT3G50500	3036	5	1140	20	0
AT3G51260	2258	105	1985	97	0
AT3G51550	1935	8	3374	13	0
AT3G51880	3512	32	2043	10	0
AT3G51950	1764	59	2591	19	0
AT3G52300	2764	98	2335	78	0
AT3G52500	1986	13	2089	6	0
AT3G52560	4762	64	2821	273	0
AT3G52590	6721	255	2543	315	0
AT3G52930	2821	59	1819	54	0
AT3G52990	1166	24	1670	30	0
AT3G53520	6228	14	3097	21	0
AT3G53540	2212	26	2751	30	0
AT3G55020	2054	40	2165	195	0
AT3G55120	4318	9	3516	13	0
AT3G56150	1715	114	1962	71	0
AT3G57240	6462	6	7185	3	0
AT3G57330	2065	43	1884	25	0
AT3G58780	2581	2	1900	3	0
AT3G59030	3988	0	4091	2	0
AT3G59920	2866	101	3572	327	0
AT3G60900	10953	850	14897	28	0
AT3G61440	3594	18	3444	22	0
AT3G62360	3823	77	3740	95	0
AT3G62630	2461	6	1907	11	0
AT3G66658	1414	26	1191	24	0
AT4G00360	8724	17	8323	33	0
AT4G00440	1261	3	1134	7	0
AT4G00585	3007	76	1719	54	0
AT4G00740	3288	19	2818	26	0
AT4G00750	1376	11	2157	5	0
AT4G00870	1828	1	2313	0	0
AT4G01000	4531	80	2667	104	0
AT4G01080	2157	1	1770	60	0
AT4G01370	2096	43	1322	28	0
AT4G02060	1728	69	1601	100	0
AT4G02480	3942	141	4207	150	0
AT4G03210	2837	49	3212	142	0
AT4G03260	3334	43	2616	76	0
AT4G03520	1338	47	1661	17	0
AT4G04610	2246	13	2738	364	0
AT4G05320	39887	5272	41742	9236	0
AT4G05530	1824	49	2926	48	0
AT4G08810	1484	6	1637	11	0
AT4G09000	2416	67	2920	72	0
AT4G09030	15003	63	11463	151	0
AT4G09320	2454	115	1805	77	0
AT4G09500	1833	1	2000	10	0
AT4G09820	2282	2	1867	3	0
AT4G09960	7085	6	4819	4	0
AT4G10050	2434	31	1600	38	0
AT4G10120	3214	5	2591	1	0
AT4G10840	4480	34	5297	58	0
AT4G11010	2679	77	1742	40	0
AT4G11150	1477	34	1704	30	0
AT4G11160	2998	71	1726	99	0
AT4G11380	2279	134	2555	92	0
AT4G11800	1809	28	1733	38	0
AT4G11820	1294	29	2064	31	0
AT4G12460	2553	15	2204	33	0
AT4G12590	3399	56	1925	50	0
AT4G12870	48210	16	52307	395	0
AT4G12880	1740	1	1022	2	0
AT4G12910	5288	1	13396	6	0
AT4G12960	410527	113	207591	464	0
AT4G13010	2713	103	1838	95	0
AT4G13020	1868	9	1605	20	0
AT4G13420	1970	0	1470	1	0
AT4G13840	21463	4	13683	22	0
AT4G13850	4422	363	2898	211	0
AT4G13930	2844	54	3884	55	0
AT4G13940	13713	270	8984	341	0
AT4G14615	1409	29	1215	19	0
AT4G14730	1169	0	1144	1	0
AT4G14930	1620	9	2429	13	0
AT4G15160	1945	4	1762	36	0
AT4G15210	100255	14	13586	15	0
AT4G15470	7650	59	4291	47	0
AT4G15750	61629	15	59944	122	0
AT4G15960	2596	1	1462	1	0
AT4G16130	1376	5	1557	10	0
AT4G16520	3510	43	2146	41	0
AT4G16745	1031	2	1021	4	0
AT4G16760	6900	283	5099	306	0
AT4G17330	8180	196	6136	281	0
AT4G17480	4380	7	5463	8	0
AT4G18390	2845	2	3139	1	0
AT4G18710	1321	1	1032	6	0
AT4G19490	5574	59	2838	147	0
AT4G20150	5643	126	3413	107	0
AT4G21450	1976	34	1739	19	0
AT4G21480	6975	158	6203	287	0
AT4G21630	1399	0	1212	0	0
AT4G21750	7283	72	4330	269	0
AT4G21960	46481	98	36327	66	0
AT4G22240	2940	46	2518	49	0
AT4G22310	1963	21	1310	25	0
AT4G22880	142139	61	66672	99	0
AT4G23100	12617	58	12317	58	0
AT4G23400	1498	5	1607	1	0
AT4G24190	3293	76	4773	80	0
AT4G25640	10150	12	6913	20	0
AT4G25870	2428	60	1773	60	0
AT4G25960	5810	3	2734	11	0
AT4G26230	2467	184	2065	119	0
AT4G26410	1940	65	1408	53	0
AT4G26420	14992	4	3508	4	0
AT4G26590	3569	0	3427	1	0
AT4G26630	1775	34	2588	36	0
AT4G26700	1207	4	1091	15	0
AT4G26850	3306	44	1413	57	0
AT4G27090	3422	263	3100	240	0
AT4G27720	1708	11	1892	71	0
AT4G27870	6157	14	3408	46	0
AT4G28760	3889	24	4450	20	0
AT4G29350	2446	60	2556	39	0
AT4G30020	2511	38	2490	69	0
AT4G30110	1980	51	1596	16	0
AT4G30470	968	3	1248	2	0
AT4G30960	1245	8	1177	5	0
AT4G31300	2303	113	2194	79	0
AT4G31350	1979	53	1620	71	0
AT4G32710	1501	9	1931	18	0
AT4G33210	1320	22	1313	25	0
AT4G33220	2031	13	1765	20	0
AT4G33360	2608	38	2084	31	0
AT4G33640	2078	10	1443	16	0
AT4G34138	1495	0	2206	3	0
AT4G34450	1543	56	1854	61	0
AT4G34670	6374	602	6373	502	0
AT4G36250	5197	2	2916	1	0
AT4G36660	3285	6	1457	34	0
AT4G37120	1872	51	2308	226	0
AT4G37270	1625	12	1124	18	0
AT4G37640	1625	68	2409	17	0
AT4G38920	2384	53	1808	55	0
AT4G39090	1392	6	1644	8	0
AT4G39210	2060	32	2662	15	0
AT4G39330	2398	24	2459	25	0
AT4G39400	1282	2	1894	9	0
AT4G39800	4283	110	2566	113	0
AT4G40040	1568	17	1439	50	0
AT5G01350	1842	53	1404	52	0
AT5G01800	1678	6	1326	16	0
AT5G01810	3112	20	1462	34	0
AT5G02500	5594	184	5666	609	0
AT5G02540	4042	16	5691	27	0
AT5G02770	1608	35	2234	53	0
AT5G03040	2415	111	1948	31	0
AT5G03795	3539	28	3884	57	0
AT5G03850	4241	210	2688	252	0
AT5G04530	1943	1	1855	4	0
AT5G05170	2994	19	4082	18	0
AT5G06320	1292	6	1283	1	0
AT5G07990	32347	16	34007	28	0
AT5G08060	2286	76	2058	62	0
AT5G08260	1725	3	1622	1	0
AT5G10180	3665	0	10036	6	0
AT5G10960	2614	49	2541	33	0
AT5G11560	3658	75	3572	90	0
AT5G12140	1634	18	1163	10	0
AT5G12150	2852	20	2323	24	0
AT5G13450	1570	51	1473	51	0
AT5G13930	20082	9	18974	5	0
AT5G14040	2214	101	2587	58	0
AT5G14920	4679	5	5792	11	0
AT5G15200	15504	1018	10826	757	0
AT5G15490	1303	46	1297	21	0
AT5G15800	3146	0	2186	9	0
AT5G16050	2181	97	1727	64	0
AT5G17190	3403	55	3568	32	0
AT5G17220	14369	2	9576	6	0
AT5G17770	5230	42	5790	39	0
AT5G18290	1409	1	3086	0	0
AT5G18460	2379	3	1300	3	0
AT5G19690	4629	102	3708	121	0
AT5G19760	2038	77	1673	111	0
AT5G20190	2620	11	1817	24	0
AT5G20290	8381	871	7377	554	0
AT5G20580	2123	5	1114	6	0
AT5G20620	5720	939	3832	428	0
AT5G20700	18896	10	10448	8	0
AT5G20730	1728	7	1442	11	0
AT5G20830	17975	17	8847	59	0
AT5G21150	1902	31	3731	64	0
AT5G22510	1808	38	1666	41	0
AT5G22880	34397	527	12185	1044	0
AT5G23420	2835	78	1808	95	0
AT5G24300	2672	41	2160	49	0
AT5G24420	1451	5	2812	2	0
AT5G24735	2828	16	1836	7	0
AT5G24930	2528	35	2458	30	0
AT5G25220	1861	3	1182	4	0
AT5G25770	1371	7	1326	15	0
AT5G26830	2833	98	2657	169	0
AT5G26850	2933	70	2400	178	0
AT5G28050	1805	24	1284	33	0
AT5G35530	4218	630	4268	349	0
AT5G35550	4071	0	2524	1	0
AT5G35590	2166	85	2220	86	0
AT5G36230	2994	84	2600	138	0
AT5G36290	3063	39	1735	78	0
AT5G37510	5511	134	4232	140	0
AT5G37830	4226	59	4159	25	0
AT5G38470	1571	73	1882	62	0
AT5G40760	8582	39	9235	111	0
AT5G40830	1136	24	1192	32	0
AT5G41770	1937	129	1746	127	0
AT5G41870	3623	16	1430	26	0
AT5G42080	5171	97	3400	161	0
AT5G42090	3778	21	2358	26	0
AT5G42190	1270	13	1065	10	0
AT5G42235	13853	179	5628	244	0
AT5G42240	4912	150	1425	33	0
AT5G42520	2617	15	1506	24	0
AT5G42790	2850	91	1515	86	0
AT5G42800	5792	6	5628	2	0
AT5G42850	2929	41	2221	18	0
AT5G42870	1388	14	1475	22	0
AT5G42890	6128	233	4094	229	0
AT5G42980	10064	159	4895	192	0
AT5G43060	3799	21	4389	37	0
AT5G43310	2834	28	2520	56	0
AT5G43320	7886	41	4220	55	0
AT5G43600	2171	14	1473	15	0
AT5G43850	1947	18	1165	14	0
AT5G44060	2515	3	2780	7	0
AT5G44180	3252	46	2549	115	0
AT5G44290	1587	31	1393	22	0
AT5G44340	1473	71	2236	63	0
AT5G44360	2013	0	2051	1	0
AT5G44720	1106	9	1119	8	0
AT5G45050	1678	16	1066	20	0
AT5G45130	3671	200	3173	25	0
AT5G45390	2593	170	2515	100	0
AT5G45410	4230	52	3415	40	0
AT5G45420	4047	60	2078	75	0
AT5G45510	1583	11	1816	12	0
AT5G45650	1508	34	3034	96	0
AT5G45670	30545	37	13068	125	0
AT5G46020	4065	79	1982	117	0
AT5G46040	4432	23	6820	26	0
AT5G46290	4298	146	2742	206	0
AT5G47050	1566	0	1133	6	0
AT5G47120	3933	35	2613	44	0
AT5G48160	3669	25	2024	162	0
AT5G48180	6574	118	6541	55	0
AT5G48300	5147	70	3990	48	0
AT5G48650	1616	7	1641	17	0
AT5G48930	3772	5	1449	14	0
AT5G49180	9553	2	7696	13	0
AT5G49540	1384	35	1622	22	0
AT5G49555	1612	20	1585	35	0
AT5G51480	16094	39	13148	139	0
AT5G51550	5000	12	2071	40	0
AT5G51750	4875	26	6569	41	0
AT5G51950	9209	5	15645	6	0
AT5G52470	3874	361	3219	224	0
AT5G52810	4728	8	4951	53	0
AT5G53460	1371	27	1493	26	0
AT5G53480	2976	75	3446	98	0
AT5G54080	2170	13	1873	11	0
AT5G54430	1492	31	1514	33	0
AT5G54760	2457	258	2871	41	0
AT5G54770	50480	669	25348	1058	0
AT5G56170	1063	5	1138	8	0
AT5G56300	2221	7	1904	17	0
AT5G56500	2159	47	1882	60	0
AT5G56530	1795	29	1764	35	0
AT5G57655	5570	41	3703	23	0
AT5G57685	1508	2	1018	2	0
AT5G58782	2323	0	1619	5	0
AT5G59480	3126	60	1705	67	0
AT5G59613	2968	93	2008	54	0
AT5G59880	2508	45	1767	43	0
AT5G59910	15542	394	11373	931	0
AT5G60390	13015	1072	10964	944	0
AT5G61120	1277	3	1241	5	0
AT5G61790	3401	127	4994	92	0
AT5G62000	1722	47	3133	31	0
AT5G62390	2075	27	1879	15	0
AT5G62740	2619	14	3633	12	0
AT5G62790	1686	121	1808	57	0
AT5G63840	1509	19	1753	22	0
AT5G63940	1743	13	1559	36	0
AT5G64270	4908	80	3820	125	0
AT5G64440	1706	10	1314	18	0
AT5G64740	3239	33	3951	373	0
AT5G65020	2050	130	1994	43	0
AT5G67300	1202	10	1849	8	0
AT5G67360	26737	29	33651	125	0
AT5G67470	2587	14	2259	9	0
AT5G67500	4468	58	3120	100	0
AT5G67510	3352	217	2184	183	0
AT5G22630	2547	5	1658	128	6.12e-308
AT3G02090	2668	54	1472	90	3.24e-307
AT2G36130	1865	61	1206	42	7.51e-307
AT5G64900	1210	26	1187	39	9.94e-307
AT4G34460	1020	16	1137	14	5.3e-304
AT2G42910	1511	100	1521	100	5.57e-304
AT5G42690	2059	0	865	0	6.35e-304
AT1G16460	1233	43	1079	24	6.48e-304
AT5G43560	1329	65	1204	26	1.14e-303
AT1G69220	1094	18	1151	35	2.82e-303
AT3G48680	1170	38	1251	23	2.96e-303
AT1G75950	1389	51	1156	36	8.02e-303
AT4G10850	2979	4	888	2	9.74e-303
AT1G22200	1129	22	1160	37	4.65e-302
AT3G57990	1742	43	1087	26	6.25e-302
AT5G45550	3804	36	1558	112	9.64e-301
AT5G55160	1520	46	1128	33	5.46e-300
AT1G60940	3749	20	2407	320	7.87e-299
AT3G60240	1162	27	1143	36	1.35e-298
AT1G36320	1772	45	1136	35	2.16e-298
AT5G09760	2149	18	944	9	7.43e-298
AT4G30760	1310	65	1956	31	8.88e-298
AT1G20110	1031	20	1139	7	1.64e-297
AT2G35860	883	3	1161	2	5.26e-297
AT2G29960	921	7	941	9	3.34e-296
AT1G65060	910	0	842	0	7.78e-296
AT1G04820	1147	38	1607	117	8.27e-296
AT1G47640	1752	53	1275	60	1.88e-295
AT3G44340	1380	61	2063	234	2.76e-295
AT2G47610	1805	172	1987	152	2e-294
AT1G53210	1012	19	1391	20	1.28e-293
AT4G32170	835	0	861	0	2.25e-293
AT5G48485	922	8	1436	9	2.25e-293
AT5G64400	1408	75	1284	63	4.17e-293
AT1G79940	1340	27	1031	22	1.15e-292
AT2G39750	909	7	1383	5	4.62e-292
AT1G58250	944	11	1109	24	6.21e-292
AT4G23630	1274	15	991	17	1.3e-291
AT2G17790	982	16	1071	26	3.67e-291
AT1G02270	1294	13	950	12	3.92e-291
AT5G53400	1163	43	1394	55	4.37e-291
AT3G48930	6650	1385	5527	1325	9.22e-291
AT3G27230	940	11	1004	8	1.44e-290
AT3G56020	2168	166	1372	82	2.35e-289
AT3G28200	834	1	1655	2	3.88e-288
AT1G12550	1080	25	995	19	6.46e-288
AT5G59430	1085	22	1165	45	6.73e-288
AT1G47250	5167	74	1508	111	1.41e-287
AT1G47260	2373	60	1350	79	2.37e-287
AT3G27430	4136	126	2858	461	3.75e-287
AT5G48380	2213	13	1165	46	5.17e-286
AT4G11600	1128	40	1503	29	1.07e-285
AT1G69620	1798	178	1701	148	1.24e-285
AT5G57270	872	4	890	7	1.65e-285
AT1G02080	1030	25	1272	20	2.41e-285
AT4G08920	1197	12	949	14	2.72e-285
AT5G48385	923	11	1040	24	9.2e-285
AT5G25760	1130	14	1004	22	1.14e-283
AT5G40370	1360	48	1013	24	5.34e-282
AT1G80540	1344	1	816	1	7.94e-282
AT4G09020	860	5	982	12	9.37e-282
AT3G24530	1418	20	1261	66	5.5e-281
AT5G15020	893	9	1574	13	2.38e-280
AT5G51830	2686	8	977	20	1.92e-279
AT2G16600	1354	85	1533	34	2.13e-279
AT4G17050	843	4	861	5	2.31e-279
AT4G34215	1390	14	907	11	2.68e-279
AT3G26400	1430	31	1200	56	5.42e-279
AT5G43100	938	15	978	11	6.52e-279
AT3G02700	1894	33	1118	42	1.31e-278
AT5G47560	857	3	817	2	6.53e-278
AT5G53280	1571	36	1046	31	1.9e-277
AT5G35840	1129	9	909	12	3.62e-277
AT4G04890	2118	67	1544	127	1.02e-276
AT2G23930	1399	96	1262	48	1.12e-276
AT2G45290	835	4	904	3	1.39e-276
AT1G49950	1035	16	968	20	1.94e-276
AT1G30470	1235	54	1127	45	8.4e-276
AT1G77180	1119	40	1027	29	1.68e-275
AT3G46980	1517	16	920	14	1.82e-275
AT1G15880	911	13	1007	8	4.2e-275
AT1G43850	964	20	1047	14	4.2e-275
AT1G44760	850	6	1125	14	6.12e-275
AT5G58140	2188	4	910	13	9.15e-275
AT3G25040	2113	27	1075	37	1.45e-274
AT4G23860	2423	57	1448	108	2.77e-274
AT1G06210	1148	15	968	21	4.74e-274
AT3G60520	1375	0	780	0	4.9e-274
AT3G62400	1171	35	959	20	1.95e-273
AT3G25530	1099	33	973	22	2.31e-273
AT3G28030	1512	11	1052	34	3.55e-273
AT4G17520	2242	304	2545	195	3.55e-273
AT3G46440	3154	69	1995	239	7.74e-273
AT3G05020	1059	23	1228	65	1.72e-272
AT5G67590	1358	32	1011	28	2.02e-272
AT2G23810	892	12	1241	12	2.18e-271
AT3G61670	1382	11	945	19	3.55e-271
AT5G45360	937	18	1176	25	5.98e-271
AT5G16830	1308	10	838	6	8.52e-271
AT5G05010	1006	28	1084	30	8.82e-271
AT1G65440	1105	44	1563	35	1.11e-270
AT5G03190	856	8	1266	11	1.11e-270
AT4G07410	1430	83	1549	133	1.48e-270
AT5G42650	769	0	895	2	3.59e-270
AT4G02350	919	16	1057	18	6.35e-270
AT5G16210	1001	28	1195	25	3.84e-269
AT1G10850	823	5	1015	5	6.12e-269
AT4G16170	1513	19	987	26	6.51e-269
AT1G07360	1492	74	1144	52	1.74e-268
AT1G60710	1209	64	1109	40	2.69e-268
AT1G76490	1743	12	866	10	3.58e-268
AT3G13310	789	2	875	6	3.92e-268
AT1G19660	1063	7	800	3	4.42e-268
AT4G36210	1032	15	881	12	1.19e-267
AT5G41520	1420	107	1569	90	1.5e-267
AT1G27000	948	21	1043	20	2.13e-267
AT1G62040	2051	25	982	26	2.86e-267
AT5G08640	1152	1	774	1	4.11e-267
AT3G18060	1725	34	987	27	1.01e-266
AT2G35620	796	3	905	5	1.09e-266
AT1G16560	1190	12	868	11	5.21e-266
AT1G61240	1483	4	769	1	2.33e-265
AT4G38630	1688	62	1228	70	1.81e-264
AT1G61890	1341	6	1042	37	6.02e-264
AT2G12462	1346	1	798	4	9.75e-264
AT4G26450	1283	9	935	21	4.49e-263
AT3G46740	2456	103	1701	175	5.85e-263
AT5G63180	1514	2	747	0	1.95e-262
AT5G09410	960	25	1102	35	3.08e-262
AT3G44890	2008	97	1157	58	3.22e-262
AT1G04580	965	6	793	4	5.31e-262
AT4G20890	1172	61	1166	19	7.46e-262
AT2G28290	917	19	1173	32	7.97e-262
AT5G47640	979	4	781	3	1.83e-261
AT1G30510	1782	64	1149	57	1.99e-261
AT2G37040	870	0	744	0	2.2e-261
AT5G18830	1279	15	964	26	2.37e-261
AT4G32500	957	25	1406	39	2.98e-261
AT1G45150	1809	17	1039	38	4.89e-261
AT3G53420	5239	36	2392	360	5.33e-261
AT1G61730	1149	50	1158	59	7.38e-261
AT5G02970	1608	13	982	29	8.51e-261
AT4G07390	1115	19	844	10	1.16e-260
AT1G77850	1426	1	789	4	1.29e-260
AT5G19440	1211	29	913	19	1.71e-260
AT1G50120	1150	23	934	22	1.99e-260
AT3G54290	1502	10	912	19	3.68e-260
AT5G06700	1055	5	797	5	6.07e-260
AT5G40480	1029	37	1093	47	8.89e-260
AT5G16990	1202	68	1239	3	9.85e-260
AT2G18710	1188	43	959	26	1.03e-259
AT5G39570	2911	10	952	25	1.3e-259
AT1G63120	993	11	832	9	1.83e-259
AT5G13670	861	1	738	0	2.8e-259
AT4G35090	1294	65	1294	87	1.2e-258
AT5G19180	1721	72	1161	61	1.77e-258
AT3G18035	1249	34	994	32	1.81e-258
AT4G27180	792	5	951	9	3.25e-258
AT3G07230	1758	128	1027	38	3.39e-257
AT1G51170	1175	1	732	0	3.6e-257
AT5G62210	4602	0	745	1	5.9e-257
AT4G32970	833	10	945	20	6.51e-257
AT1G05070	943	12	833	10	6.52e-257
AT4G17230	1542	4	864	14	1.52e-256
AT5G55320	730	0	1413	1	1.81e-256
AT2G42620	976	4	777	4	1.87e-256
AT4G24040	935	9	908	20	1.88e-256
AT5G24280	942	25	958	14	2.53e-256
AT3G13530	766	3	1047	35	3e-256
AT3G52090	986	32	991	22	7.03e-256
AT5G36880	1098	51	1206	62	7.3e-256
AT2G40940	955	5	794	6	1.28e-255
AT1G50570	1808	12	905	20	1.86e-255
AT3G21240	1291	13	819	9	5.1e-255
AT2G46150	889	18	995	8	6.75e-255
AT1G44350	739	1	909	2	7.41e-255
AT2G46830	896	19	871	11	7.89e-255
AT3G56370	1767	47	1276	86	8.89e-255
AT2G45470	772	4	882	3	1.01e-254
AT1G76860	1466	65	1148	61	1.72e-254
AT5G22640	1755	114	1260	83	2.16e-254
AT2G44050	1850	39	1194	70	3.51e-254
AT1G72160	723	0	1127	3	5.18e-254
AT5G35730	1732	34	1017	38	5.28e-254
AT2G32580	1122	1	779	5	1.01e-253
AT1G80350	1398	14	898	20	3.94e-253
AT5G04430	1337	100	1919	77	4.75e-253
AT4G21470	1240	24	1001	36	9.51e-253
AT5G49820	963	30	1001	22	1.59e-252
AT2G17700	1384	19	994	35	1.85e-252
AT4G22890	1457	26	915	23	7.06e-252
AT1G75280	783	6	835	6	7.95e-252
AT3G09500	1715	189	1592	128	1.32e-251
AT4G27230	1817	55	1611	164	4.21e-251
AT1G10870	978	20	912	23	6.9e-251
AT5G11230	10941	250	4116	919	6.96e-251
AT4G30750	1120	14	918	24	1.23e-250
AT3G06450	1027	2	866	17	1.21e-249
AT4G37550	954	30	1104	24	1.34e-249
AT4G16720	1772	141	1173	69	2.19e-249
AT1G76880	775	6	878	6	4.58e-249
AT4G20870	2097	24	1019	41	5.67e-249
AT3G28900	2912	178	1676	182	8.75e-249
AT3G52960	2120	257	1590	162	1.06e-247
AT4G39980	1049	12	902	23	1.38e-247
AT3G10800	1533	14	947	30	2.51e-247
AT1G32170	727	2	1002	2	1.73e-246
AT5G64410	1025	2	727	2	1.73e-246
AT5G20270	794	9	840	11	1.8e-246
AT3G04610	1158	38	999	39	2.34e-246
AT2G26080	1136	6	877	20	3.75e-246
AT3G12920	747	4	813	6	4.76e-246
AT1G69530	1364	1	713	1	9.49e-246
AT3G49490	854	17	1003	13	1.25e-245
AT1G24450	774	7	1076	5	1.39e-245
AT2G18730	803	9	839	15	1.47e-245
AT3G45980	1001	40	1121	28	4.05e-245
AT4G09830	970	16	951	32	1.46e-244
AT3G46540	1006	3	742	4	2.58e-244
AT1G59830	928	28	973	36	9.01e-244
AT1G66340	1473	19	897	24	9.96e-244
AT3G01310	990	39	1137	38	1.71e-243
AT3G26510	766	3	749	5	2.41e-243
AT3G23560	1038	0	706	1	2.68e-243
AT4G37820	784	9	843	9	4.68e-243
AT1G27150	907	15	816	13	5.96e-243
AT2G47115	706	0	691	0	9.18e-243
AT5G66730	756	6	979	11	1.62e-242
AT1G31290	1163	0	1502	146	4.68e-242
AT1G69460	1437	2	843	17	5.97e-242
AT1G72710	923	29	1264	8	1.35e-241
AT5G08670	1289	99	2369	73	1.49e-240
AT5G48150	1097	2	738	5	1.54e-239
AT5G35360	999	43	1060	28	5.55e-239
AT2G47240	1055	0	736	5	7.58e-239
AT4G37520	3132	618	3633	6	1.69e-237
AT1G64385	776	10	871	13	1.75e-237
AT4G15930	1319	16	792	12	1.81e-237
AT2G25430	689	1	843	5	2.44e-237
AT2G13540	1419	39	1054	54	4.19e-237
AT4G28610	964	38	870	21	4.29e-237
AT1G19580	1831	26	969	39	8.13e-237
AT5G24360	1261	31	933	33	8.95e-237
AT5G12430	770	6	773	10	1.83e-236
AT3G30300	1222	10	925	32	3.57e-236
AT5G18520	816	16	913	16	2.37e-235
AT2G20580	933	29	884	26	3.72e-235
AT3G56950	733	3	713	4	2.98e-234
AT5G35460	777	2	741	7	3.06e-234
AT4G19450	860	17	758	9	3.58e-234
AT4G34110	874	25	1016	34	5.14e-234
AT4G35220	797	14	735	5	5.82e-234
AT3G24840	780	12	1292	11	2.08e-233
AT4G23020	664	0	1391	0	2.88e-233
AT5G57035	847	9	728	6	7.31e-233
AT5G47240	1031	0	676	1	8.74e-233
AT5G19530	1605	1	745	8	1.26e-232
AT5G20280	815	17	1002	7	1.35e-232
AT5G62300	1274	100	1233	93	1.81e-232
AT2G17410	1148	54	1237	94	2.82e-232
AT4G27240	674	1	733	2	4.38e-232
AT3G12600	1166	80	1317	59	5.89e-231
AT4G10080	1106	13	731	7	8.3e-231
AT1G48620	864	25	1071	25	9.58e-231
AT5G64260	745	3	692	3	1.7e-230
AT3G06440	1488	6	794	15	1.91e-230
AT1G09840	1617	23	1342	119	4.9e-230
AT5G42960	890	29	918	34	5.13e-230
AT1G69420	876	14	874	27	8.4e-230
AT3G50690	1076	15	922	35	2.23e-229
AT2G29550	984	46	1271	55	5.71e-229
AT5G50460	1027	54	1545	63	8.57e-229
AT5G04480	913	6	788	15	1.97e-228
AT4G20260	649	0	956	3	5.4e-228
AT2G01190	788	8	808	18	6.84e-228
AT4G09670	1731	6	868	27	7.51e-228
AT1G61040	1089	16	929	37	7.75e-228
AT4G32940	684	3	1478	2	1.03e-227
AT1G31230	1472	25	968	44	1.83e-227
AT4G04970	720	7	919	30	4.94e-227
AT5G47930	2532	103	1503	160	9.25e-227
AT2G32750	1243	15	681	3	1.13e-226
AT5G43400	874	15	775	14	1.45e-226
AT1G16610	1290	45	1092	68	1.5e-226
AT1G07230	832	3	657	1	3.94e-226
AT1G31817	1855	87	1192	89	4.95e-226
AT4G03080	854	8	750	11	6.47e-226
AT4G34350	1682	60	1028	56	7.51e-226
AT4G22220	849	25	1069	15	7.57e-226
AT1G79500	1959	66	1132	77	3.11e-225
AT1G77540	798	18	842	9	1.44e-224
AT5G22330	1383	54	1120	75	1.44e-224
AT4G28910	2405	30	1129	77	2.38e-224
AT5G39220	651	1	1456	1	4.97e-224
AT5G04170	1241	15	767	14	7.08e-224
AT5G59920	662	2	1838	85	8.45e-224
AT1G64900	701	6	1341	24	1.44e-223
AT5G55500	672	3	747	5	1.52e-223
AT1G34640	1950	20	921	38	1.89e-223
AT1G26930	636	0	789	1	1.99e-223
AT2G14120	1290	27	920	38	3.92e-223
AT1G27770	728	9	847	26	4.24e-223
AT3G08730	930	22	1050	62	4.53e-223
AT5G22460	929	0	648	1	5.55e-223
AT5G41600	800	19	813	16	6.35e-223
AT1G71840	2017	52	1143	81	8.35e-223
AT3G12050	1254	36	936	41	9.56e-223
AT5G13440	930	22	799	19	1.36e-222
AT1G61250	2020	24	1012	55	1.42e-222
AT3G61240	1060	26	1058	64	2.07e-222
AT5G43830	793	13	697	6	3.4e-222
AT4G17880	1700	2	631	0	1.14e-221
AT5G60360	695	6	1355	1	1.66e-221
AT4G37830	1145	47	873	31	2.04e-221
AT4G16190	774	8	655	2	2.32e-221
AT3G56460	892	13	720	9	3.23e-221
AT2G13100	697	2	675	4	4.34e-221
AT1G27130	684	5	1300	4	6.91e-221
AT4G21110	1063	66	961	34	7e-221
AT3G56050	1785	7	852	28	1.27e-220
AT3G52920	683	5	856	22	1.53e-220
AT1G65560	792	6	692	6	1.78e-220
AT3G16990	1229	5	699	7	7.81e-220
AT5G15210	779	3	680	5	1.66e-219
AT5G47920	2055	2	648	2	6.42e-219
AT3G44880	1485	12	808	22	7.28e-219
AT4G08390	1305	35	973	50	8.88e-219
AT1G18840	745	5	728	11	1.82e-218
AT5G01520	635	1	678	1	1.97e-218
AT5G10770	635	1	2232	3	1.97e-218
AT5G20840	902	28	826	25	2.37e-218
AT3G62370	1874	47	750	14	3.57e-218
AT2G45300	1539	51	1350	131	4.9e-218
AT1G72820	894	8	764	16	5.57e-218
AT4G02715	693	7	1187	2	8.88e-218
AT5G25350	821	8	684	6	1e-217
AT4G36520	701	8	1019	16	1.39e-217
AT5G40340	748	14	1105	20	1.67e-217
AT2G41010	1202	2	643	2	3.54e-217
AT3G51000	752	3	652	3	1.35e-216
AT3G53530	2757	0	670	5	4.69e-216
AT3G08930	1110	79	788	15	5.86e-216
AT1G79110	728	12	1296	9	7.61e-216
AT1G02816	1208	17	750	15	1.02e-215
AT3G12810	771	18	869	33	1.3e-215
AT3G61700	791	21	828	21	1.81e-215
AT3G30390	667	5	793	6	5.08e-215
AT5G23890	764	10	699	9	4.6e-214
AT4G09510	1295	18	752	16	5.61e-214
AT2G02570	827	22	825	27	6.57e-214
AT4G28600	690	8	756	8	7.98e-214
AT3G14780	891	1	654	4	8.11e-214
AT2G26600	1378	0	633	2	1.09e-213
AT1G69830	749	16	1073	20	5.6e-213
AT5G46110	2759	223	1210	103	6.31e-213
AT4G33550	1242	0	619	1	7.87e-213
AT2G17390	2744	81	2113	341	8.26e-213
AT2G44120	3336	319	2013	312	8.44e-213
AT1G34370	1705	28	937	47	1.14e-212
AT3G03380	880	37	1152	16	2.56e-212
AT3G46960	890	17	774	20	4.41e-212
AT3G26580	667	6	902	8	7.04e-212
AT2G10940	2220	81	861	34	7.78e-212
AT1G21680	779	3	616	1	8.81e-212
AT5G13710	848	32	833	16	1.79e-211
AT5G56010	1076	71	991	58	1.91e-211
AT4G19200	860	22	737	15	2.26e-211
AT5G43670	902	13	737	15	2.26e-211
AT4G04955	1875	15	765	19	2.37e-211
AT4G37180	1238	14	682	8	4.27e-211
AT3G01560	988	7	682	8	4.28e-211
AT2G35050	636	3	881	3	4.87e-211
AT1G27310	974	55	1328	39	5.41e-211
AT3G27300	698	10	933	9	5.51e-211
AT1G52310	721	13	794	7	6.1e-211
AT3G12290	654	5	648	4	1.54e-210
AT5G46540	1289	97	972	55	2.19e-210
AT5G47480	902	42	1091	19	2.46e-210
AT2G16900	679	4	643	4	5.17e-210
AT3G49900	633	3	659	2	5.35e-210
AT5G54960	986	24	687	9	5.51e-210
AT1G70990	959	0	597	0	1e-209
AT2G32480	860	35	814	22	1.16e-209
AT3G55140	660	6	805	20	1.78e-209
AT5G26210	1425	76	1059	73	1.82e-209
AT2G04410	1025	31	810	27	4.61e-209
AT1G68370	758	19	848	14	4.83e-209
AT1G01540	778	22	922	17	4.91e-209
AT1G51000	782	0	595	0	5.03e-209
AT5G66310	692	10	773	11	5.94e-209
AT1G32410	722	8	618	2	1.84e-208
AT4G16845	813	28	808	27	4.93e-208
AT1G80860	986	4	673	8	5.01e-208
AT2G10950	1039	11	673	8	5.01e-208
AT1G04220	592	0	614	0	5.7e-208
AT2G01060	1004	15	793	25	1.26e-207
AT4G11270	921	15	752	19	4.61e-207
AT3G25290	602	1	656	1	6.95e-207
AT3G12800	851	35	913	19	8.23e-207
AT1G57720	1045	72	1029	59	8.96e-207
AT5G04500	652	6	923	11	9.94e-207
AT2G16440	1092	81	999	63	3.03e-206
AT3G52870	665	0	587	0	3.26e-206
AT2G05920	834	12	666	8	1.23e-205
AT5G66440	831	1	585	0	1.65e-205
AT2G40660	1844	74	1102	85	1.79e-205
AT5G23280	731	0	609	2	2.52e-205
AT1G20960	929	50	1229	32	2.87e-205
AT1G28680	1077	2	584	0	3.7e-205
AT4G39680	766	22	988	31	4.14e-205
AT5G46030	1032	21	746	19	4.38e-205
AT4G37300	718	15	1423	12	4.92e-205
AT5G22940	697	2	638	5	5.02e-205
AT2G40380	739	18	951	15	5.04e-205
AT4G32960	1130	26	827	32	8.84e-205
AT5G53140	1656	23	844	35	1.35e-204
AT2G17760	651	5	627	4	1.76e-204
AT5G47570	947	54	822	21	2.26e-204
AT4G34100	861	19	701	13	3.15e-204
AT1G63980	932	46	925	50	4.79e-204
AT4G17170	652	7	636	2	9.67e-204
AT2G32910	768	23	739	12	1.2e-203
AT1G43700	676	10	701	4	1.57e-203
AT2G27920	708	7	613	3	4.69e-203
AT2G26890	682	11	685	5	6.36e-203
AT1G24490	1752	38	883	43	1.05e-202
AT5G57350	590	1	901	3	1.09e-202
AT1G53280	1143	14	725	17	1.13e-202
AT1G48420	890	10	665	9	1.65e-202
AT1G43710	738	19	937	17	1.89e-202
AT3G48690	1344	38	1100	87	2.9e-202
AT4G29160	817	2	599	2	7.68e-202
AT4G11090	862	8	671	10	7.72e-202
AT3G13110	1111	20	700	14	1.96e-201
AT4G31480	1298	61	1086	85	6.91e-201
AT1G12760	786	4	652	8	7.26e-201
AT3G18440	1150	8	698	14	9.14e-201
AT1G28580	903	5	616	4	1.12e-200
AT3G11400	1745	119	1222	116	1.48e-200
AT2G31670	891	17	682	12	2.35e-200
AT5G43330	1321	140	1026	34	2.98e-200
AT4G10920	1023	20	751	22	3.28e-200
AT5G45750	2096	276	1458	175	1.08e-199
AT3G28007	793	0	568	0	1.54e-199
AT1G44770	756	18	687	13	1.56e-199
AT3G24170	687	13	846	13	1.56e-199
AT1G19430	592	2	829	5	2.11e-199
AT3G09200	1705	133	1350	148	2.39e-199
AT3G09735	735	20	883	38	2.89e-199
AT4G21105	1005	52	815	33	4.26e-199
AT2G16370	989	23	914	51	4.36e-199
AT4G02400	1353	89	1212	115	5.41e-199
AT1G55730	579	1	756	3	7.71e-199
AT1G60030	593	0	566	0	7.75e-199
AT3G19240	684	9	654	9	8.98e-199
AT1G65320	1292	29	933	55	1.41e-198
AT4G22756	832	10	645	8	1.75e-198
AT4G31180	876	26	795	30	2.27e-198
AT5G55180	1489	11	758	24	2.52e-198
AT3G15000	1162	104	933	55	2.61e-198
AT1G05200	826	1	599	3	3.37e-198
AT4G29960	1094	27	725	19	3.58e-198
AT4G21990	603	0	588	2	5.19e-198
AT2G16460	796	27	717	18	9.24e-198
AT2G35120	861	42	996	24	1.39e-197
AT5G16220	597	3	1109	12	1.67e-197
AT5G40770	3622	192	2070	349	1.88e-197
AT4G10710	882	46	1024	33	2.2e-197
AT1G64880	1580	76	1306	139	2.26e-197
AT1G29470	1057	5	887	47	2.79e-197
AT1G31830	1343	8	708	17	4.77e-197
AT5G40490	1007	69	992	68	6.87e-197
AT2G22230	1208	19	686	14	9.23e-197
AT2G21140	644	1	560	0	9.89e-197
AT5G63200	876	24	753	24	1.05e-196
AT3G19450	869	44	670	0	1.08e-196
AT2G17280	2280	57	807	33	1.45e-196
AT4G33410	1381	9	706	17	2.18e-196
AT1G23190	692	15	708	8	2.24e-196
AT2G19110	583	2	605	3	2.85e-196
AT2G03510	873	5	582	2	6.37e-196
AT2G40316	676	13	680	10	7.48e-196
AT5G23405	692	6	611	5	9.92e-196
AT4G32490	1515	24	717	19	1.52e-195
AT2G22010	755	25	904	12	2.54e-195
AT3G02550	662	7	590	3	4.45e-195
AT3G58970	782	4	666	12	5.54e-195
AT3G08960	886	29	824	37	1.05e-194
AT5G43010	1732	39	812	35	1.67e-194
AT5G44200	1757	54	1049	82	2.96e-194
AT2G23290	624	7	806	5	3.59e-194
AT4G29080	565	1	725	0	6.05e-194
AT5G42100	716	1	605	5	1.16e-193
AT5G28910	1965	2	551	0	1.44e-193
AT2G03390	934	21	704	18	1.78e-193
AT2G01220	863	22	717	20	2.29e-193
AT1G17160	1533	29	723	21	3.43e-193
AT1G44900	1945	112	1397	166	4.28e-193
AT2G13610	683	0	549	0	7.23e-193
AT4G29700	549	0	704	1	7.23e-193
AT1G35180	676	1	549	0	7.24e-193
AT4G04340	721	7	651	11	1.79e-192
AT1G67730	858	9	619	7	1.83e-192
AT1G59820	904	21	673	14	2.01e-192
AT5G11280	1381	96	799	34	3.27e-192
AT4G32060	626	8	598	4	5.15e-192
AT3G13540	546	0	789	0	8.19e-192
AT3G57570	625	8	691	10	1.13e-191
AT2G25170	857	45	1018	24	2.41e-191
AT4G27310	708	3	544	0	4.14e-191
AT5G52240	803	10	638	10	1.12e-190
AT2G31270	1004	75	1204	78	1.15e-190
AT1G31150	986	16	746	26	2e-190
AT1G51390	1311	14	859	46	2.52e-190
AT5G63990	1244	7	629	9	2.72e-190
AT1G79550	832	41	903	27	2.74e-190
AT5G45190	866	16	864	47	3.07e-190
AT1G22840	1184	116	1109	49	3.11e-190
AT3G50370	745	26	1070	15	4.19e-190
AT4G22820	1440	39	899	54	7.18e-190
AT2G46370	540	0	1274	1	1.05e-189
AT5G43430	1544	15	725	23	1.13e-189
AT5G20720	1279	140	1095	82	3.26e-189
AT3G47080	819	3	609	7	4.78e-189
AT5G54160	567	0	551	1	4.78e-189
AT1G60140	744	2	562	2	5.89e-189
AT1G55840	747	3	562	2	5.9e-189
AT2G03870	905	56	1125	34	1.23e-188
AT5G01970	904	6	647	12	1.32e-188
AT3G18270	661	14	675	14	2.01e-188
AT1G70370	850	3	560	2	2.93e-188
AT3G06310	883	34	714	22	3.67e-188
AT4G15880	681	17	712	14	3.98e-188
AT2G32080	760	9	606	7	5.05e-188
AT4G04830	639	2	548	1	5.33e-188
AT5G07030	535	0	905	1	5.98e-188
AT2G43980	844	27	713	22	7.75e-188
AT1G01090	796	36	929	25	1.06e-187
AT2G30010	605	7	844	9	1.11e-187
AT5G13140	577	0	547	1	1.19e-187
AT2G25300	937	11	644	12	1.34e-187
AT4G39240	887	14	678	17	3.88e-187
AT1G49400	1175	13	805	38	5.02e-187
AT1G62640	842	45	1017	28	9.6e-187
AT5G54750	945	15	626	10	1.26e-186
AT1G10290	1013	80	1328	142	1.36e-186
AT1G12440	1173	28	734	26	1.44e-186
AT4G15475	1033	9	709	22	1.54e-186
AT5G48655	1061	29	669	16	2e-186
AT1G10650	689	19	725	10	2.36e-186
AT5G42390	721	24	973	21	2.38e-186
AT5G61780	856	48	1727	25	3.32e-186
AT5G67600	1781	0	530	0	3.4e-186
AT3G59020	834	25	813	40	4.26e-186
AT5G41140	2238	15	1587	225	1.65e-185
AT4G11420	864	50	1183	58	1.73e-185
AT1G12840	645	13	873	14	1.74e-185
AT1G48300	1930	15	712	23	1.84e-185
AT2G42010	652	14	766	19	1.99e-185
AT4G34430	801	17	748	29	2.77e-185
AT1G48920	3778	781	3311	773	3.04e-185
AT5G60460	853	13	589	6	3.98e-185
AT5G64430	1198	4	549	2	1.98e-184
AT4G14220	922	18	656	15	2.05e-184
AT1G01960	683	19	878	17	2.19e-184
AT1G49740	1380	3	594	7	6.27e-184
AT2G21380	594	7	892	3	6.27e-184
AT1G71340	637	2	601	8	1.64e-183
AT1G76060	631	12	659	6	3.06e-183
AT1G20090	608	9	631	5	3.53e-183
AT3G10490	1097	25	1001	80	3.61e-183
AT1G80600	3500	45	1037	88	3.87e-183
AT5G03460	1158	12	630	12	6.6e-183
AT3G19820	582	6	590	0	9.98e-183
AT1G80300	919	63	1527	11	1.52e-182
AT5G42230	550	0	519	0	2.5e-182
AT5G60790	761	33	1083	35	4.82e-182
AT4G32020	821	11	627	12	6.69e-182
AT1G61690	662	17	667	15	7.32e-182
AT1G62430	895	35	759	33	2.05e-181
AT4G27000	839	48	850	33	4.87e-181
AT2G45970	568	5	629	6	6.18e-181
AT4G12060	901	39	746	31	6.21e-181
AT3G44610	1138	2	515	0	6.37e-181
AT4G16850	939	12	659	17	7.13e-181
AT1G09970	585	7	892	9	7.39e-181
AT4G35140	887	9	631	13	8.27e-181
AT4G17260	1372	2	575	6	2.5e-180
AT4G38770	2252	2	526	1	2.64e-180
AT3G08680	574	6	898	11	5.49e-180
AT1G22060	525	1	709	6	5.9e-180
AT1G35620	920	18	590	8	8.97e-180
AT3G06125	733	10	555	4	1.31e-179
AT3G16520	511	0	511	0	1.62e-179
AT4G10040	1704	47	1085	102	1.75e-179
AT1G14670	597	9	898	15	1.87e-179
AT5G11580	1521	8	641	15	1.93e-179
AT3G13300	710	26	740	20	7.2e-179
AT5G35970	1064	10	710	26	7.2e-179
AT3G05530	783	27	685	22	9.5e-179
AT3G62790	778	38	959	17	1.24e-178
AT3G14220	2624	18	836	49	1.42e-178
AT3G57450	933	27	678	21	1.57e-178
AT2G28450	1698	82	998	83	1.84e-178
AT1G80560	776	31	690	23	2.41e-178
AT5G59870	1273	63	870	56	3.43e-178
AT1G61140	585	8	652	10	4.47e-178
AT1G56330	663	19	794	23	7.71e-178
AT2G46225	602	2	530	2	8.14e-178
AT3G60320	571	2	549	4	1.54e-177
AT5G43020	599	10	988	19	1.61e-177
AT1G63090	668	20	1073	8	2.33e-177
AT2G21410	699	25	724	15	2.77e-177
AT3G11910	665	17	768	37	3.12e-177
AT5G26160	1239	11	661	19	3.47e-177
AT1G06670	881	59	1399	66	4.45e-177
AT3G20350	654	12	605	11	5.27e-177
AT5G41970	1507	61	1015	88	5.65e-177
AT1G31910	698	25	792	9	5.78e-177
AT4G23010	565	6	1013	10	6.57e-177
AT3G48870	1394	89	1054	97	7.01e-177
AT1G21450	1336	25	709	27	1.23e-176
AT2G17720	596	10	630	6	1.65e-176
AT3G51895	502	0	633	0	2.34e-176
AT5G16240	1139	60	1245	144	2.82e-176
AT1G70320	2275	444	3962	407	3.17e-176
AT5G42000	624	14	632	7	4.09e-176
AT1G33970	1075	10	587	9	4.5e-176
AT3G45140	501	0	704	0	5.24e-176
AT5G59845	1343	0	501	0	5.24e-176
AT1G10200	524	2	739	4	9.93e-176
AT3G50520	746	34	756	9	1.45e-175
AT2G23310	1200	49	615	13	1.78e-175
AT4G14570	721	21	668	21	2.76e-175
AT2G29020	628	15	813	14	3.88e-175
AT1G05320	568	7	948	9	4.59e-175
AT4G32410	522	2	656	8	4.93e-175
AT2G16400	498	0	579	3	5.93e-175
AT5G56660	1411	189	1430	13	6.98e-175
AT5G07960	830	34	606	12	7.08e-175
AT1G14690	521	2	790	8	1.1e-174
AT3G18080	1054	99	1327	70	1.61e-174
AT3G16630	772	23	639	17	2.69e-174
AT2G39970	677	23	795	17	3.76e-174
AT4G34270	1143	11	603	12	7.15e-174
AT4G39170	610	13	674	7	8.26e-174
AT1G80930	706	28	1237	29	8.44e-174
AT5G06660	1539	32	706	28	8.44e-174
AT4G32240	1418	30	682	24	8.77e-174
AT1G56290	876	26	740	34	1.08e-173
AT5G02410	938	9	650	19	1.35e-173
AT5G15980	1461	61	1080	106	1.67e-173
AT5G12170	1212	1	493	0	3.38e-173
AT4G36380	1025	3	569	8	1.2e-172
AT5G35690	620	8	576	9	2.36e-172
AT2G47500	504	1	524	3	3.37e-172
AT5G50020	583	10	675	20	3.93e-172
AT3G43300	939	75	1046	23	5.19e-172
AT5G42660	632	17	566	6	5.37e-172
AT2G25670	830	31	756	38	7.96e-172
AT1G70940	489	0	692	4	8.61e-172
AT3G45230	558	7	644	13	1.17e-171
AT4G30600	603	13	735	17	1.77e-171
AT5G40670	488	0	581	0	1.93e-171
AT1G07250	1342	3	540	5	2.55e-171
AT5G67620	1288	13	668	23	3e-171
AT3G22230	7251	1015	4771	1336	3.72e-171
AT3G22840	487	0	574	1	4.33e-171
AT1G30220	2062	2	487	0	4.34e-171
AT3G02260	622	16	753	17	6.57e-171
AT1G21560	715	10	622	16	6.58e-171
AT2G40950	654	5	594	12	7.26e-171
AT1G03410	1042	15	660	22	1.15e-170
AT3G01690	1221	11	641	19	1.17e-170
AT4G28270	529	4	569	1	1.21e-170
AT3G61200	641	11	653	21	2.02e-170
AT1G52740	778	43	1043	31	2.08e-170
AT3G60510	803	29	640	19	2.47e-170
AT3G61820	497	1	1172	0	3.59e-170
AT4G12340	635	13	584	11	5.81e-170
AT2G27040	1084	19	807	49	7.7e-170
AT1G51500	766	0	507	2	8.14e-170
AT4G02540	638	19	893	58	1.11e-169
AT1G80360	727	34	720	12	1.24e-169
AT1G47830	2185	18	759	40	1.92e-169
AT2G38440	566	9	845	12	5.61e-169
AT1G19800	595	13	636	11	8.12e-169
AT1G68530	648	21	584	4	8.4e-169
AT3G54790	833	2	565	9	1.22e-168
AT1G32260	576	8	557	8	1.4e-168
AT3G27700	596	12	641	20	1.41e-168
AT1G75380	517	0	513	3	2.16e-168
AT5G42990	1236	48	822	53	2.44e-168
AT3G27330	1203	5	556	8	3.06e-168
AT1G20220	2270	205	1753	295	5.39e-168
AT1G06950	987	89	860	52	5.72e-168
AT4G16695	625	18	606	11	1.5e-167
AT3G44160	591	13	627	3	1.74e-167
AT1G20050	1170	48	650	22	1.95e-167
AT1G07140	814	52	870	34	1.96e-167
AT4G31340	537	6	729	13	2.46e-167
AT2G19520	918	74	1162	57	2.47e-167
AT3G53710	2297	34	1309	170	2.89e-167
AT5G41760	879	4	545	7	3.1e-167
AT3G13330	673	26	848	22	4.69e-167
AT2G19600	509	3	627	12	5.24e-167
AT4G19670	474	0	518	3	1.6e-166
AT5G42930	474	0	629	0	1.6e-166
AT4G17840	650	1	507	3	2.58e-166
AT1G51460	508	0	473	0	3.59e-166
AT2G17930	769	44	885	8	4.33e-166
AT1G06530	664	25	651	21	4.42e-166
AT2G31280	496	2	696	4	5.46e-166
AT2G30110	726	36	770	32	6.59e-166
AT4G14740	713	1	524	5	7.89e-166
AT5G44860	1189	28	686	29	1.25e-165
AT2G21320	484	1	763	2	1.26e-165
AT1G02260	505	3	728	7	1.27e-165
AT4G37930	1907	32	787	48	2.36e-165
AT4G10360	1278	13	605	16	2.58e-165
AT1G55910	621	9	483	1	2.81e-165
AT4G16563	483	1	1405	2	2.81e-165
AT1G73220	623	3	470	0	4.05e-165
AT2G42040	790	8	493	2	6.02e-165
AT4G33150	503	3	787	4	6.25e-165
AT5G43190	482	1	895	6	6.27e-165
AT4G00570	521	5	571	9	8.41e-165
AT5G42030	530	1	469	0	9.07e-165
AT5G02530	806	49	800	51	9.56e-165
AT5G44070	533	3	481	1	1.4e-164
AT5G22450	596	15	771	12	1.44e-164
AT4G17040	771	35	647	23	1.69e-164
AT3G57880	983	91	1465	64	1.77e-164
AT2G37260	468	0	622	0	2.03e-164
AT5G49830	586	9	602	16	2.48e-164
AT4G04910	842	60	1067	22	3.24e-164
AT5G22320	720	29	725	37	6.28e-164
AT5G67330	719	10	518	5	8.98e-164
AT2G34200	526	6	538	4	1.4e-163
AT4G36120	478	1	1421	17	1.56e-163
AT5G46150	759	7	542	8	1.69e-163
AT3G50830	1063	10	592	15	3e-163
AT5G16150	811	6	549	9	3.04e-163
AT5G41920	943	3	533	7	3.73e-163
AT1G47550	626	20	666	27	5.77e-163
AT3G23000	555	10	658	7	1.01e-162
AT1G14230	1036	8	675	29	3.68e-162
AT4G33625	461	0	630	1	5.88e-162
AT5G54440	588	15	683	11	6.27e-162
AT5G20900	592	6	502	4	2.45e-161
AT4G36140	1710	11	883	71	2.91e-161
AT3G10300	966	15	579	14	3.34e-161
AT5G54110	764	11	599	17	3.51e-161
AT5G45110	1111	2	535	8	3.97e-161
AT3G05520	733	18	557	11	6.37e-161
AT5G20200	1390	58	863	67	8.66e-161
AT1G03590	481	2	492	0	8.98e-161
AT1G52420	509	5	602	2	1.1e-160
AT5G34850	556	11	875	3	1.38e-160
AT5G49460	533	8	746	5	1.89e-160
AT1G06220	1121	61	889	73	2.16e-160
AT1G21440	508	5	2293	2	2.42e-160
AT4G34180	911	3	508	5	2.42e-160
AT4G18040	654	23	662	28	7.21e-160
AT2G36160	1486	161	1122	129	7.24e-160
AT1G75750	2411	0	455	0	7.53e-160
AT4G15802	691	20	568	13	7.55e-160
AT3G22520	650	26	629	15	9.67e-160
AT5G33290	478	2	769	1	9.9e-160
AT1G07930	931	83	988	71	1.04e-159
AT2G43090	638	24	722	19	1.1e-159
AT4G21150	587	16	780	12	2.1e-159
AT1G07670	1023	105	1414	35	2.6e-159
AT5G54800	1724	7	559	12	3.4e-159
AT5G15320	761	31	648	26	4.17e-159
AT4G36710	548	0	452	0	8.52e-159
AT3G02040	484	2	464	1	1.23e-158
AT1G57680	550	11	837	11	1.39e-158
AT1G69760	489	1	463	1	2.74e-158
AT1G09590	990	98	930	79	2.8e-158
AT1G10170	621	22	616	18	4.21e-158
AT1G67230	602	19	1071	24	5.66e-158
AT3G46460	540	7	501	5	6.07e-158
AT2G33730	700	36	796	26	7.02e-158
AT4G28770	1234	10	568	14	1.44e-157
AT5G19090	1213	155	1370	5	1.62e-157
AT5G22875	1356	25	594	18	1.93e-157
AT2G21170	671	31	755	20	2.29e-157
AT1G62020	4568	541	5039	1478	3.3e-157
AT3G05380	591	3	531	9	3.55e-157
AT1G61570	1315	112	744	45	5.36e-157
AT1G04000	583	0	480	3	5.68e-157
AT1G27290	470	2	670	4	5.98e-157
AT4G18760	489	4	944	5	7.3e-157
AT4G14160	738	44	795	21	1.01e-156
AT4G24920	1137	136	1276	64	1.06e-156
AT5G03760	446	0	593	3	1.09e-156
AT5G18200	975	13	646	27	1.23e-156
AT1G79280	616	22	734	31	1.69e-156
AT2G14720	1463	151	1061	117	1.93e-156
AT1G44820	521	8	452	0	2.16e-156
AT2G34150	457	1	989	2	3.41e-156
AT3G05165	487	4	967	0	3.55e-156
AT2G22125	487	4	967	17	3.56e-156
AT2G34070	882	67	944	89	3.84e-156
AT5G59690	19621	1891	7050	2276	4.73e-156
AT1G79010	758	27	644	27	5.27e-156
AT5G25630	985	21	583	17	5.9e-156
AT5G39130	3821	1022	3769	4	6.99e-156
AT4G12290	456	1	772	1	7.6e-156
AT3G51610	2170	24	841	66	8.24e-156
AT1G09870	558	9	569	15	1.12e-155
AT1G24100	2702	4	712	40	4.39e-155
AT4G23650	635	26	706	14	5.49e-155
AT4G39050	1284	10	1306	183	6.15e-155
AT4G08180	539	11	535	7	6.55e-155
AT4G38680	998	103	1866	89	7.54e-155
AT1G08200	1812	332	3722	40	9.56e-155
AT1G59760	791	40	869	73	9.56e-155
AT1G80830	995	16	500	6	1.04e-154
AT3G04090	835	8	516	8	1.05e-154
AT1G67785	829	25	579	17	1.19e-154
AT5G49360	452	1	591	0	1.9e-154
AT3G11450	584	18	665	23	3.44e-154
AT1G09920	743	7	564	15	4.94e-154
AT5G17380	711	2	471	3	7.34e-154
AT4G29650	450	1	485	0	9.5e-154
AT2G03220	915	6	528	10	1.16e-153
AT4G19150	607	22	639	23	1.3e-153
AT4G23710	1959	43	1038	114	1.39e-153
AT5G20740	1663	10	809	61	2.87e-153
AT2G43550	436	0	977	0	3.54e-153
AT3G14610	469	3	651	1	3.6e-153
AT1G13060	884	73	587	19	4.09e-153
AT1G64050	568	12	554	14	5.98e-153
AT5G39600	685	27	567	16	7.48e-153
AT4G22150	694	38	672	6	8.72e-153
AT4G10180	546	13	768	12	1.47e-152
AT4G13460	720	22	650	30	1.5e-152
AT2G35800	1382	51	718	43	3.13e-152
AT5G12950	628	3	676	35	3.82e-152
AT3G51250	1253	25	654	31	4.56e-152
AT2G26910	475	4	515	3	4.78e-152
AT2G20190	530	11	923	17	6.6e-152
AT1G23890	505	5	483	5	8.86e-152
AT2G11810	432	0	504	1	8.99e-152
AT1G60780	589	20	747	16	9.45e-152
AT4G38650	466	3	550	14	1.24e-151
AT3G55360	543	13	522	5	1.44e-151
AT2G01470	563	16	594	8	1.52e-151
AT2G05840	670	26	563	16	1.52e-151
AT3G52840	875	1	482	5	1.94e-151
AT2G16280	730	46	801	33	2.67e-151
AT1G60660	700	13	481	5	4.28e-151
AT1G24350	442	1	552	1	5.91e-151
AT4G18480	951	83	693	39	6.86e-151
AT3G11240	671	33	639	29	7.35e-151
AT4G17070	587	5	452	2	1.07e-150
AT4G25570	465	1	452	2	1.07e-150
AT3G60860	519	10	626	7	1.19e-150
AT5G47550	1385	12	553	15	2.02e-150
AT1G49640	466	3	451	2	2.38e-150
AT4G17090	698	7	440	1	2.95e-150
AT3G07090	595	21	538	13	6.49e-150
AT5G09510	1133	142	1235	81	6.79e-150
AT5G63510	813	30	589	21	8.81e-150
AT2G37460	466	0	449	2	1.18e-149
AT2G02400	1809	16	570	18	1.21e-149
AT4G29260	762	23	501	8	1.23e-149
AT2G39020	1827	57	801	62	1.24e-149
AT2G16530	922	11	635	29	1.31e-149
AT3G06580	485	6	616	12	1.34e-149
AT4G36195	425	0	468	0	2.58e-149
AT5G49810	656	33	621	20	2.68e-149
AT4G17270	790	60	828	48	3.89e-149
AT1G71020	866	43	822	67	4.23e-149
AT2G28100	424	0	483	2	5.79e-149
AT4G10930	466	4	599	6	5.94e-149
AT3G17940	638	14	528	12	6.82e-149
AT5G23630	612	14	548	15	8.81e-149
AT2G34250	567	18	829	21	1.14e-148
AT1G11670	1074	128	954	2	1.33e-148
AT1G65280	579	15	554	16	1.33e-148
AT4G19640	534	13	553	9	1.36e-148
AT5G53620	680	38	852	25	1.61e-148
AT2G42790	497	8	741	8	2.74e-148
AT3G60080	519	11	569	5	3.05e-148
AT3G61050	524	11	481	6	3.09e-148
AT5G44530	524	1	434	1	3.67e-148
AT1G79830	613	26	766	15	4.89e-148
AT4G33630	511	10	551	7	5.66e-148
AT1G04570	491	1	421	0	6.53e-148
AT4G39510	506	0	421	0	6.53e-148
AT4G36180	595	23	1170	31	7.19e-148
AT2G02560	688	40	796	41	8.27e-148
AT1G53750	636	8	612	26	1.01e-147
AT1G64950	672	37	1090	102	1.12e-147
AT5G47020	495	8	738	10	1.29e-147
AT4G19410	443	2	748	4	1.42e-147
AT3G01640	520	0	432	1	1.83e-147
AT4G05160	698	5	494	8	2.81e-147
AT5G19660	460	3	494	8	2.81e-147
AT3G17850	478	6	608	16	3.24e-147
AT1G61090	949	98	419	0	3.28e-147
AT2G04230	769	9	536	14	5.03e-147
AT2G26330	628	7	522	12	6.65e-147
AT1G43640	418	0	783	0	7.37e-147
AT3G17900	500	9	573	9	9.36e-147
AT4G26870	758	55	758	46	1.14e-146
AT1G53910	468	5	1001	8	1.19e-146
AT2G20710	1403	2	492	8	1.33e-146
AT2G24420	459	4	617	13	1.51e-146
AT4G34480	562	1	417	0	1.65e-146
AT4G04950	720	15	560	18	2.09e-146
AT1G59750	520	12	867	19	3.06e-146
AT5G58200	428	1	652	8	4.55e-146
AT5G20610	565	19	578	19	5.25e-146
AT5G64080	490	8	644	7	6.27e-146
AT2G45910	627	4	448	3	6.46e-146
AT4G15480	3621	5	968	104	7.94e-146
AT1G04300	636	16	504	10	1.23e-145
AT3G62870	1027	119	1002	76	1.37e-145
AT2G13290	633	5	557	18	1.96e-145
AT3G14570	426	1	720	1	2.27e-145
AT5G45775	12134	2108	4114	1160	4.61e-145
AT2G45070	694	43	946	36	4.97e-145
AT4G17530	603	16	757	56	5.19e-145
AT1G14010	523	13	861	8	5.8e-145
AT2G46520	627	13	614	28	8.56e-145
AT1G56450	646	34	660	29	1.43e-144
AT1G65220	702	27	602	26	1.43e-144
AT1G76990	444	3	912	6	1.56e-144
AT3G55800	2271	132	850	77	1.58e-144
AT4G26400	585	5	613	28	1.76e-144
AT3G14840	474	6	493	9	2.09e-144
AT2G12480	1179	13	411	0	2.11e-144
AT5G13180	423	1	526	0	2.53e-144
AT5G18000	423	1	657	0	2.53e-144
AT1G34190	521	13	533	11	2.65e-144
AT4G33650	601	26	621	18	2.93e-144
AT3G56680	1016	88	818	70	3.51e-144
AT5G16270	498	6	469	6	3.73e-144
AT1G56460	775	2	499	10	5.77e-144
AT3G46830	1012	117	903	30	9.22e-144
AT1G51340	1422	18	539	16	1.03e-143
AT4G22130	459	5	800	2	1.42e-143
AT1G15750	684	42	1143	34	1.53e-143
AT3G27320	578	2	420	1	2.82e-143
AT4G22260	629	8	482	8	3.12e-143
AT4G25230	465	6	480	3	8.59e-143
AT2G01660	406	0	859	1	1.21e-142
AT2G23000	811	0	418	1	1.41e-142
AT5G37890	608	12	529	15	1.46e-142
AT3G15640	1108	49	771	61	2.29e-142
AT1G61095	632	1	685	43	2.44e-142
AT4G16710	1072	9	515	13	2.53e-142
AT4G35230	1179	30	743	55	2.56e-142
AT1G70490	1236	152	1176	162	3.58e-142
AT2G15230	1493	7	463	6	4.11e-142
AT5G19480	616	12	520	14	9.12e-142
AT3G54500	526	15	713	16	1.4e-141
AT3G57390	649	10	477	8	1.51e-141
AT4G38710	821	73	891	83	2.52e-141
AT1G09370	2460	401	1669	308	2.85e-141
AT1G79390	633	18	505	12	2.85e-141
AT3G05290	805	22	498	11	2.95e-141
AT2G01970	1042	14	562	21	3.89e-141
AT1G15710	515	13	443	4	4.74e-141
AT1G50640	701	2	511	13	5.27e-141
AT1G49510	951	22	561	21	8.12e-141
AT3G60160	402	0	412	1	1.76e-140
AT5G17870	1961	112	787	66	1.76e-140
AT1G49480	495	11	735	11	2.94e-140
AT3G18140	613	11	495	11	2.94e-140
AT3G03305	933	4	534	17	5.14e-140
AT2G15280	1597	21	604	29	6.02e-140
AT4G19006	604	29	726	16	6.02e-140
AT4G14270	562	2	439	4	1.12e-139
AT1G53000	815	15	520	15	1.28e-139
AT5G42920	1348	25	733	55	2.01e-139
AT5G47430	537	9	512	14	3.86e-139
AT5G58980	1200	4	512	14	3.86e-139
AT5G43130	579	25	733	20	3.99e-139
AT3G23820	408	1	664	2	4.39e-139
AT2G29530	869	53	759	61	6.04e-139
AT2G13690	1007	15	584	26	6.47e-139
AT3G09670	519	13	524	16	7.98e-139
AT5G46300	395	0	551	1	8.83e-139
AT5G26990	508	6	453	6	1.04e-138
AT5G03140	516	0	406	1	2.19e-138
AT2G39390	2219	136	1371	222	2.26e-138
AT4G13520	452	6	554	7	2.27e-138
AT4G18590	535	18	780	21	2.54e-138
AT2G21470	553	21	567	23	2.92e-138
AT2G31440	915	10	474	9	4.94e-138
AT2G20680	1056	11	495	12	5.8e-138
AT2G25530	488	11	783	4	6.21e-138
AT4G17510	508	14	509	8	7.9e-138
AT1G22850	784	26	545	20	1.29e-137
AT2G45640	644	38	625	24	1.3e-137
AT1G64350	934	38	618	33	1.31e-137
AT2G44680	465	8	669	2	1.66e-137
AT1G77210	472	9	522	4	2.31e-137
AT5G20080	669	25	579	26	2.39e-137
AT3G01340	538	19	452	3	2.6e-137
AT2G01710	493	12	524	7	2.65e-137
AT5G48335	561	23	615	12	4.51e-137
AT4G37250	402	1	450	3	5.45e-137
AT2G20230	389	0	425	1	1.13e-136
AT2G14110	595	15	504	14	1.62e-136
AT2G24020	1032	44	640	38	2.1e-136
AT1G78570	399	1	536	4	6.1e-136
AT3G08530	1819	364	2412	56	6.38e-136
AT5G03455	737	9	460	8	8.03e-136
AT5G46760	398	1	624	2	1.36e-135
AT5G67460	446	3	398	1	1.36e-135
AT5G13400	408	2	442	1	2.03e-135
AT1G66680	626	36	598	26	2.86e-135
AT3G59010	385	0	761	1	2.88e-135
AT1G32230	426	4	548	10	3.27e-135
AT5G28060	1702	166	959	112	3.29e-135
AT2G40000	407	2	571	4	4.51e-135
AT3G48990	545	16	486	12	5.47e-135
AT1G04590	839	33	604	32	6.08e-135
AT5G66420	425	4	436	0	7.2e-135
AT4G10030	1187	16	554	23	7.41e-135
AT3G47390	971	11	593	30	7.49e-135
AT2G26990	974	45	726	57	9.5e-135
AT4G27500	571	16	492	13	9.5e-135
AT1G11940	588	7	433	5	1.09e-134
AT4G10450	1143	86	860	88	1.43e-134
AT4G29240	894	2	498	14	1.49e-134
AT1G63170	627	21	541	21	1.95e-134
AT5G09400	463	9	542	7	2.38e-134
AT5G15350	463	7	470	10	2.75e-134
AT3G50060	477	11	532	9	2.77e-134
AT4G10790	477	11	491	4	2.77e-134
AT5G43900	510	16	800	16	2.82e-134
AT1G02720	527	12	439	6	5.91e-134
AT3G62770	830	7	515	17	7.28e-134
AT3G10590	393	1	566	0	7.55e-134
AT1G53580	545	22	691	12	7.62e-134
AT3G11830	646	41	685	38	1.13e-133
AT2G45540	468	10	607	8	1.27e-133
AT3G11290	846	17	520	18	1.74e-133
AT4G30440	412	3	681	5	1.74e-133
AT5G66760	526	19	669	25	1.85e-133
AT2G22795	983	120	1509	88	2.04e-133
AT2G39950	587	10	467	10	2.74e-133
AT1G62540	2075	1	379	0	3.67e-133
AT5G36160	420	4	414	2	3.73e-133
AT5G43270	391	1	568	3	3.76e-133
AT1G73940	634	39	717	37	4.43e-133
AT4G28470	554	24	653	29	4.73e-133
AT1G11905	614	4	466	10	5.88e-133
AT5G59700	631	1	378	0	8.24e-133
AT1G19330	390	1	458	1	8.39e-133
AT1G73760	802	13	553	24	9.77e-133
AT1G64620	573	2	427	5	1.21e-132
AT5G01880	418	4	402	0	1.81e-132
AT5G47435	1040	4	574	28	2.47e-132
AT1G53320	609	23	516	18	3.36e-132
AT4G05420	514	11	522	19	3.53e-132
AT1G11580	376	0	3333	1	4.15e-132
AT1G32130	503	16	483	8	5.26e-132
AT1G03080	375	0	475	7	9.33e-132
AT5G24350	502	16	854	12	1.11e-131
AT3G57470	538	22	1108	76	1.26e-131
AT4G02020	424	5	514	9	1.28e-131
AT5G14720	397	2	482	9	1.32e-131
AT3G21215	514	18	546	20	1.48e-131
AT5G40580	622	17	514	18	1.48e-131
AT1G62330	930	2	447	8	1.87e-131
AT5G60140	374	0	562	0	2.09e-131
AT5G42970	817	42	648	43	2.43e-131
AT3G21250	423	5	408	3	2.8e-131
AT3G49220	373	0	482	0	4.69e-131
AT2G30280	474	12	496	8	4.95e-131
AT1G42990	492	7	467	11	5.69e-131
AT1G51965	549	7	467	11	5.69e-131
AT4G01897	1777	6	518	19	6.73e-131
AT5G58375	549	7	413	4	9.36e-131
AT5G28840	700	24	574	29	1.18e-130
AT2G40290	789	59	693	53	1.4e-130
AT4G02510	534	22	560	22	2.32e-130
AT5G48230	663	19	522	20	2.87e-130
AT2G32060	997	127	748	48	3.02e-130
AT3G48000	722	15	428	6	3.18e-130
AT4G28300	1109	12	478	13	3.74e-130
AT2G47370	634	14	402	3	4.87e-130
AT2G22970	370	0	1420	5	5.31e-130
AT1G51200	556	19	503	17	5.43e-130
AT2G15430	1213	43	709	57	6.68e-130
AT3G06300	383	1	392	2	7.15e-130
AT1G04310	1122	14	582	31	7.93e-130
AT4G13615	1590	68	613	37	8.28e-130
AT4G01610	381	1	480	6	1.16e-129
AT3G49160	495	16	478	8	2.05e-129
AT1G05710	380	1	516	10	2.59e-129
AT4G16660	494	16	1019	14	4.33e-129
AT5G18440	494	16	577	19	4.33e-129
AT1G61790	447	9	603	15	5.3e-129
AT3G61540	514	18	454	10	5.77e-129
AT5G17910	900	10	552	26	6.5e-129
AT3G55160	839	42	745	66	9.97e-129
AT1G76550	911	48	1017	134	1.06e-128
AT1G62830	685	11	505	18	1.15e-128
AT1G27970	876	38	604	36	1.26e-128
AT2G22080	787	3	378	1	1.29e-128
AT3G61980	615	2	388	2	1.74e-128
AT2G01720	430	7	613	10	2.87e-128
AT5G08560	485	15	589	14	3.25e-128
AT3G54230	472	13	521	11	3.47e-128
AT5G51430	465	12	605	9	4.56e-128
AT2G20060	1087	85	777	74	5.01e-128
AT4G35630	619	22	560	28	5.32e-128
AT3G04240	451	10	521	12	5.72e-128
AT3G15880	429	7	585	5	6.23e-128
AT1G08520	807	49	554	27	7.92e-128
AT3G11500	571	20	520	21	9.12e-128
AT1G31600	548	26	925	32	1.14e-127
AT5G39190	1529	4	363	0	1.52e-127
AT3G02220	792	78	1113	74	1.66e-127
AT1G75110	1023	2	463	12	2.08e-127
AT1G11680	477	4	449	10	2.64e-127
AT1G11592	530	23	885	24	2.72e-127
AT4G02450	686	54	668	36	2.98e-127
AT2G02710	503	17	411	5	3.45e-127
AT5G49900	842	7	419	6	3.58e-127
AT5G47620	554	20	488	16	3.77e-127
AT4G29490	426	7	446	5	6.39e-127
AT4G26430	599	19	481	15	6.46e-127
AT2G01570	457	0	373	1	7.15e-127
AT1G20620	701	3	361	0	7.66e-127
AT5G24810	433	8	654	5	9.32e-127
AT2G46490	409	5	481	4	1.66e-126
AT1G04530	678	3	417	6	1.7e-126
AT1G68680	579	21	498	18	2.02e-126
AT3G11800	528	9	498	18	2.02e-126
AT2G02070	512	2	381	2	4.66e-126
AT3G12965	8626	298	2161	496	4.99e-126
AT4G10330	545	4	452	11	5.2e-126
AT4G38200	537	25	510	7	5.77e-126
AT5G58640	415	6	476	4	8.11e-126
AT1G22440	760	2	358	0	8.67e-126
AT1G33050	569	7	451	11	1.11e-125
AT4G00630	768	35	536	25	1.18e-125
AT2G33470	422	7	422	4	1.42e-125
AT4G13830	977	0	369	1	1.78e-125
AT5G20380	443	10	543	12	2.6e-125
AT1G19360	421	7	499	4	3.1e-125
AT2G32090	638	13	421	7	3.1e-125
AT5G65280	388	3	719	4	3.25e-125
AT4G11960	500	19	554	11	3.8e-125
AT3G10010	921	11	577	33	4.09e-125
AT2G16510	2998	253	2154	496	8.02e-125
AT3G06680	1099	161	1189	75	8.15e-125
AT1G49430	404	5	545	7	8.36e-125
AT1G12180	367	1	2507	0	8.85e-125
AT5G58060	468	14	575	11	9.27e-125
AT1G29240	355	0	397	2	9.79e-125
AT1G64990	504	20	735	24	1.53e-124
AT2G36460	467	14	574	12	1.96e-124
AT5G43930	393	1	366	1	1.98e-124
AT3G27420	916	22	600	38	2.06e-124
AT5G46800	1296	31	595	37	2.07e-124
AT2G25270	440	10	737	8	2.56e-124
AT2G20690	985	13	479	16	3.04e-124
AT1G32340	551	14	418	7	3.17e-124
AT1G74450	521	9	503	20	3.17e-124
AT5G17300	508	6	410	6	3.99e-124
AT3G59140	671	5	402	5	4e-124
AT2G02870	628	3	365	1	4.4e-124
AT2G02470	903	20	508	21	5.73e-124
AT4G08520	836	29	530	25	8.74e-124
AT3G46940	1050	49	627	44	9.73e-124
AT4G36810	445	11	395	4	1.06e-123
AT1G04410	507	21	626	15	1.19e-123
AT5G49910	691	58	647	38	1.57e-123
AT1G79810	515	18	408	6	1.9e-123
AT1G32700	351	0	430	1	2.48e-123
AT4G32850	391	4	437	6	3.21e-123
AT1G07420	1519	62	1241	204	3.44e-123
AT3G05560	1052	150	1115	56	4.93e-123
AT1G54580	436	10	435	8	5.44e-123
AT5G39850	549	29	555	26	5.8e-123
AT1G63420	408	0	372	2	6.1e-123
AT1G77630	549	10	527	25	7.51e-123
AT4G33700	405	5	406	6	9.03e-123
AT1G71860	543	28	595	15	9.28e-123
AT2G46680	349	0	450	0	1.25e-122
AT1G58100	574	11	413	7	1.53e-122
AT1G69700	413	7	416	3	1.53e-122
AT1G10760	389	4	482	2	1.55e-122
AT1G05720	520	7	397	5	2.01e-122
AT1G79650	857	17	687	58	2.09e-122
AT5G53540	427	9	585	18	2.47e-122
AT5G45470	682	3	348	0	2.8e-122
AT2G32240	370	2	411	6	3e-122
AT5G65250	473	15	404	6	4.29e-122
AT5G44700	419	8	466	7	4.57e-122
AT4G04640	1026	79	587	37	5.07e-122
AT1G55520	433	10	429	8	5.35e-122
AT3G62690	359	1	383	0	5.43e-122
AT2G42230	724	9	490	19	5.81e-122
AT3G44690	1028	21	601	40	8.77e-122
AT5G58100	403	6	592	11	9.32e-122
AT1G64080	595	8	403	6	9.33e-122
AT2G05990	1689	50	715	65	1.25e-121
AT1G71090	458	14	448	10	1.66e-121
AT2G16860	1025	16	500	21	1.93e-121
AT5G46750	898	19	544	29	1.97e-121
AT3G53610	481	5	402	6	2.03e-121
AT5G51770	402	6	545	12	2.03e-121
AT2G27710	1713	100	931	119	2.15e-121
AT5G45030	787	7	431	10	2.46e-121
AT1G22610	384	0	357	1	2.7e-121
AT1G28060	574	35	671	33	3.92e-121
AT1G77260	422	0	376	3	4.38e-121
AT2G02230	596	16	463	15	4.39e-121
AT4G00450	463	15	599	10	4.39e-121
AT5G59550	647	2	463	15	4.39e-121
AT3G57710	416	8	410	4	4.59e-121
AT4G13980	697	4	393	5	4.6e-121
AT4G01860	608	42	720	48	5.46e-121
AT5G47080	1304	11	673	56	5.49e-121
AT4G33250	699	62	713	25	8.08e-121
AT1G36050	610	7	498	21	8.21e-121
AT5G59800	400	6	490	0	9.61e-121
AT5G27270	664	6	400	6	9.62e-121
AT1G02205	573	1	355	1	1.34e-120
AT5G52820	592	39	706	50	1.43e-120
AT3G55110	366	0	343	0	1.59e-120
AT5G13640	458	8	365	2	1.61e-120
AT2G31350	383	4	462	8	1.74e-120
AT1G20560	478	2	399	6	2.09e-120
AT2G01450	399	6	623	9	2.09e-120
AT3G52250	399	6	542	8	2.09e-120
AT1G73950	843	7	421	9	2.44e-120
AT3G58050	596	40	727	35	2.61e-120
AT5G47700	760	61	723	68	2.8e-120
AT1G07640	342	0	496	0	3.55e-120
AT3G24080	624	46	1019	47	4.19e-120
AT5G11710	514	11	466	16	4.68e-120
AT4G35240	390	5	795	10	4.81e-120
AT1G17290	472	17	482	5	4.99e-120
AT2G24755	538	1	427	10	5.16e-120
AT1G25510	353	1	631	2	6.66e-120
AT1G21475	341	0	378	0	7.96e-120
AT2G21120	445	7	381	4	8.4e-120
AT4G16790	494	0	340	0	1.79e-119
AT5G54140	617	29	493	21	3.09e-119
AT1G24460	403	7	613	16	3.51e-119
AT1G77670	431	11	479	2	4.37e-119
AT2G31200	582	38	616	30	4.6e-119
AT3G05600	1577	23	503	23	7.9e-119
AT5G45940	420	3	360	2	8.69e-119
AT3G29400	360	2	446	4	8.7e-119
AT1G70090	431	5	468	17	9.58e-119
AT4G13270	394	6	434	3	1.03e-118
AT2G27960	423	10	401	6	1.09e-118
AT1G67960	639	11	485	20	1.59e-118
AT1G68790	550	32	655	19	1.67e-118
AT3G61600	750	11	461	16	1.91e-118
AT1G44790	561	7	377	4	1.97e-118
AT4G36920	377	4	444	4	1.97e-118
AT3G01910	1873	22	467	17	2e-118
AT1G01720	393	6	492	6	2.23e-118
AT4G19210	716	68	984	43	2.29e-118
AT1G20260	868	13	896	113	2.38e-118
AT2G32700	385	5	546	9	2.41e-118
AT2G36060	1209	12	544	31	3.02e-118
AT5G55070	484	20	639	26	3.28e-118
AT3G14595	495	22	947	5	4.41e-118
AT4G31360	637	31	617	46	4.44e-118
AT3G08590	1222	5	506	24	4.9e-118
AT2G21830	414	9	454	2	5.2e-118
AT1G79660	661	3	367	3	5.43e-118
AT3G06700	7168	121	1742	370	6.89e-118
AT3G61710	685	6	453	15	7.46e-118
AT4G16980	347	1	425	0	8.22e-118
AT3G17240	530	5	440	13	9.86e-118
AT5G61410	1056	112	625	48	1.06e-117
AT3G60030	366	3	431	5	1.2e-117
AT5G48790	366	3	457	8	1.2e-117
AT2G43750	2973	56	670	58	1.21e-117
AT2G03120	582	39	510	17	1.28e-117
AT3G57300	446	14	640	13	1.3e-117
AT3G20790	398	7	462	1	1.67e-117
AT1G01430	346	1	789	1	1.83e-117
AT3G18480	426	11	449	6	1.92e-117
AT3G48170	426	11	510	8	1.92e-117
AT2G31390	365	3	547	3	2.64e-117
AT5G63950	796	67	774	83	3.31e-117
AT5G23870	587	5	373	4	4.56e-117
AT5G28040	355	2	552	5	4.65e-117
AT1G61150	444	14	498	7	5.77e-117
AT5G23250	529	25	513	26	7.87e-117
AT5G17790	1108	13	539	31	9.87e-117
AT3G06650	372	4	527	6	1e-116
AT5G60710	354	2	428	6	1.03e-116
AT3G21830	631	0	768	82	1.07e-116
AT5G18190	559	35	920	28	1.2e-116
AT3G49470	524	23	473	19	1.45e-116
AT3G61110	621	48	956	52	1.48e-116
AT1G32060	1661	189	709	68	1.84e-116
AT2G17380	961	12	442	14	2.57e-116
AT4G16180	729	10	442	14	2.57e-116
AT4G00340	537	12	454	16	3.37e-116
AT3G15990	804	42	669	59	3.87e-116
AT2G21060	2251	260	1549	310	4.21e-116
AT2G05120	962	52	699	66	4.68e-116
AT3G11410	370	4	375	3	4.83e-116
AT2G05620	494	23	481	9	5.06e-116
AT4G22285	1529	30	931	125	6.52e-116
AT1G74270	812	68	571	38	8.25e-116
AT2G28390	385	6	444	12	1.12e-115
AT3G16850	329	0	429	0	1.29e-115
AT5G21990	446	15	574	6	1.35e-115
AT1G73670	819	53	599	44	1.38e-115
AT4G02840	996	39	667	59	1.39e-115
AT1G55690	368	4	558	13	2.33e-115
AT5G10930	394	0	368	4	2.33e-115
AT5G18500	368	4	545	1	2.33e-115
AT1G34210	680	29	696	66	3.08e-115
AT3G43520	1160	16	534	31	3.21e-115
AT3G23310	419	7	412	10	4.71e-115
AT2G14910	442	12	383	6	5.31e-115
AT2G06050	749	1	349	2	5.55e-115
AT4G19120	420	5	358	3	6.75e-115
AT4G08230	404	9	471	14	1.09e-114
AT5G11850	435	13	443	15	1.26e-114
AT1G31440	879	5	461	18	1.3e-114
AT5G17290	447	14	389	7	1.76e-114
AT3G19860	403	9	440	4	2.34e-114
AT2G33700	448	7	403	9	2.35e-114
AT4G30350	337	1	458	3	2.51e-114
AT4G22290	620	2	347	2	2.73e-114
AT2G42160	454	17	441	11	2.86e-114
AT2G25110	477	21	694	15	3.31e-114
AT1G31180	704	35	594	44	3.87e-114
AT5G57290	1135	89	644	55	4.34e-114
AT5G21160	504	26	607	28	4.66e-114
AT5G62670	346	2	353	2	6.06e-114
AT1G67040	372	5	668	9	6.26e-114
[truncated: 10,043 more rows]
