# Supplementary material for: High-Resolution Analysis of Parent-of-Origin Allelic Expression in the Arabidopsis Endosperm
Source: PLoS Genet. 2011 Jun 16;7(6):e1002126. doi: 10.1371/journal.pgen.1002126 (PMC3116908; doi:10.1371/journal.pgen.1002126)
Supplement: Table S2 — Genes with paternally-biased expression (PEGs). m, Maternal, p, Paternal alleles. (XLSX) [file pgen.1002126.s011.xlsx]

## Sheet: Tabelle1
Table S2. Genes with paternally-biased expression (PEGs). m, Maternal, p, Paternal alleles
Locus	mBur	pCol	mCol	pBur	q value
AT1G01980	0	12	0	4	0.0263
AT1G02790	3	18	0	30	6.46e-10
AT1G03800	2	55	2	15	9.88e-09
AT1G10770	1	9	0	9	3.67e-05
AT1G11810	0	9	0	4	0.0261
AT1G17770	5	10	0	5	0.0136
AT1G23320	5	10	3	24	0.0135
AT1G24520	4	11	1	12	0.000736
AT1G28450	22	41	8	14	0.00256
AT1G32583	16	24	11	15	0.0151
AT1G34650	25	139	10	87	2.45e-57
AT1G35183	3	109	2	84	1.2e-70
AT1G44980	74	105	405	502	1.42e-20
AT1G48020	1	11	0	9	9.33e-07
AT1G48910	1	8	3	9	0.0031
AT1G49290	0	75	0	48	3.76e-43
AT1G56400	15	23	4	11	0.000728
AT1G57800	38	147	21	172	5.78e-71
AT1G60400	0	15	0	6	0.000462
AT1G60740	141	222	319	234	1.84e-08
AT1G61330	57	57	12	24	9.12e-06
AT1G61563	0	24	0	15	3.58e-12
AT1G61688	1349	750	947	618	0.0206
AT1G65330	2	54	33	50	1.33e-10
AT1G65360	15	50	4	60	8.15e-22
AT1G65770	0	32	0	9	9.16e-07
AT1G66630	5	19	1	12	1.08e-07
AT1G67290	0	4	0	6	0.0258
AT1G67390	0	7	0	4	0.0256
AT1G67830	174	269	48	126	1.43e-47
AT1G71870	108	115	163	113	0.00481
AT2G02720	0	6	1	8	0.000456
AT2G07040	0	9	1	14	8.99e-07
AT2G16730	2	7	0	5	0.0133
AT2G19510	111	108	82	289	3.16e-10
AT2G20080	3	21	1	13	1.6e-08
AT2G20160	50	63	22	85	3.69e-10
AT2G22055	0	9	0	12	8.83e-07
AT2G22920	99	83	340	391	4.15e-05
AT2G22930	435	283	473	739	3.75e-05
AT2G24693	4012	2559	2953	2697	1.72e-39
AT2G26450	4	15	1	20	1.19e-06
AT2G28220	73	78	19	24	0.000876
AT2G31500	1	8	2	10	0.000235
AT2G32275	0	11	3	24	1.53e-08
AT2G34700	55	91	73	67	2e-05
AT2G34870	408	302	293	344	2.77e-11
AT2G35765	0	6	0	9	0.000451
AT2G36560	18	99	6	68	1.19e-47
AT2G44925	0	49	17	52	1.58e-21
AT2G47030	0	7	0	4	0.0254
AT2G47040	0	8	2	18	7.3e-06
AT3G01240	0	24	0	20	7.5e-17
AT3G01270	0	14	0	13	2.28e-10
AT3G05610	2	9	1	20	0.000445
AT3G11310	2	10	1	7	0.00145
AT3G13010	6	85	1	41	1.16e-33
AT3G13400	2	18	1	28	3.37e-11
AT3G14040	0	13	4	11	0.000719
AT3G19160	9	14	1	16	0.0075
AT3G21090	236	180	222	244	9.51e-08
AT3G24250	540	600	666	516	1.58e-23
AT3G24542	283	179	1	19	0.0133
AT3G25165	0	5	0	10	0.00349
AT3G26110	3	16	0	21	2.21e-08
AT3G28750	3	27	4	24	2.01e-13
AT3G28790	1	8	0	4	0.0252
AT3G28810	0	5	0	5	0.00345
AT3G28830	5	24	1	9	3.62e-05
AT3G29830	0	13	1	14	2.42e-09
AT3G43860	0	9	2	8	0.00247
AT3G45800	20	44	40	43	4.17e-05
AT3G47030	3	37	4	24	1.93e-13
AT3G49540	3	28	28	27	0.0217
AT3G49770	0	14	0	7	5.56e-05
AT3G50720	0	34	0	11	1.49e-08
AT3G54800	0	4	1	7	0.025
AT3G60790	0	8	0	7	5.49e-05
AT3G62230	0	9	0	33	8.68e-07
AT3G62710	0	10	0	18	1.1e-07
AT4G01780	444	354	286	398	3.85e-18
AT4G02733	4	24	6	19	9.57e-08
AT4G03290	0	4	2	13	0.0247
AT4G03610	3	10	3	13	0.000619
AT4G05140	32	53	55	102	1.37e-12
AT4G05470	0	22	0	8	7.18e-06
AT4G10160	7	36	1	30	1.94e-19
AT4G11400	88	156	104	146	3.34e-28
AT4G11940	6	19	3	8	0.0143
AT4G13490	4	65	0	70	1.12e-48
AT4G16810	3	27	7	22	5.88e-09
AT4G20800	219	310	26	32	6.69e-05
AT4G23220	3	14	7	26	8e-07
AT4G27820	156	114	113	155	0.000464
AT4G31760	26	31	22	27	0.000455
AT4G31900	4	85	9	47	1.07e-25
AT4G33145	132	124	104	108	1.07e-10
AT4G33860	102	76	15	27	0.00643
AT4G39610	0	4	0	5	0.0245
AT5G07410	1	19	0	18	1.2e-13
AT5G07430	0	24	0	23	1.2e-19
AT5G12960	52	66	83	63	0.0135
AT5G14380	8	18	6	18	1.16e-05
AT5G15140	10	14	1	24	0.019
AT5G17430	26	31	34	36	0.000447
AT5G20390	0	11	0	30	1.45e-08
AT5G23270	3	8	0	16	0.0142
AT5G26692	1	9	1	9	3.56e-05
AT5G37140	6	19	35	42	3.43e-06
AT5G48140	0	9	0	12	8.53e-07
AT5G50030	0	25	2	39	1.67e-21
AT5G50470	2	27	0	5	0.00342
AT5G50490	1	32	0	15	3.45e-12
AT5G50950	285	211	236	250	5.78e-08
AT5G54095	1	14	0	11	1.42e-08
AT5G54350	0	25	0	14	2.89e-11
AT5G58170	3	8	2	8	0.0141
AT5G61412	782	855	744	746	4.88e-76
AT5G62110	25	31	13	34	8.37e-05
