# Supplementary material for: High-Resolution Analysis of Parent-of-Origin Allelic Expression in the Arabidopsis Endosperm
Source: PLoS Genet. 2011 Jun 16;7(6):e1002126. doi: 10.1371/journal.pgen.1002126 (PMC3116908; doi:10.1371/journal.pgen.1002126)
Supplement: Table S4 — MEGs and accession-dependent MEGs. m, Maternal, p, Paternal alleles. Genes marked in yellow are PcG target genes in vegetative tissues. Genes marked in orange have higher expression levels in flowers stage 12 than in siliques containing seeds with globular stage embryos (SLRsSeeds-SLRsFlowers). AD, accession-dependent imprinting; + imprinting confirmed; -, imprinting not confirmed. (XLSX) [file pgen.1002126.s013.xlsx]

## Sheet: Tabelle1
Table S4. MEGs and accession-dependent MEGs. m, Maternal, p, Paternal alleles.
Genes marked in yellow are PcG target genes in vegetative tissues.
Genes marked in orange have higher expression levels in flowers stage 12 than in siliques containing seeds with globular stage embryos (SLRs Seeds-SLRsFlowers).
AD, accession-dependent imprinting; + imprinting confirmed; -, imprinting not confirmed
Locus	Description	mBur	pCol	mCol	pBur	q value	mBur/pBur	mCol/pCol	Confirmed	Expression in seeds versus flowers
AT1G12180	Heat shock protein	367	1	2507	0	8.85e-125	367	2507	NA	6.1715
AT1G19160	F-box family protein-related	10	1	6	0	0.0128	10	6	NA	0.558358
AT1G20680	Unknown protein	7078	27	8846	11	0	643.455	327.63	NA	1.21811
AT1G20690	F-box family protein	57	8	118	4	1.91e-08	14.25	14.75	NA	0.0631856
AT1G20730	Metal ion binding	1476	4	2030	74	0	19.9459	507.5	AD	0.168883
AT1G51000	Unknown protein	782	0	595	0	5.03e-209	782	595	+	0.882543
AT1G51300	Acyl-protein thioesterase	127	0	117	0	2.57e-41	127	117	NA	1.9162
AT1G52460	Unknown protein	18	0	11	1	0.00494	18	11	+	0.667983
AT1G54280	Haloacid dehalogenase-like hydrolase	8	1	11	1	0.0327	8	11	NA	-1.85697
AT1G55050	Unknown protein	22	2	22	0	4.39e-05	22	11	NA	0.474493
AT1G59670	ATGSTU15	24	2	11	0	0.00024	24	5.5	NA	0.169222
AT1G60970	Clathrin adaptor complex small chain protein	58	5	26	1	1.32e-07	58	5.2	+	0.237627
AT1G63960	Heavy-metal-associated domain-containing protein	25	0	7	0	0.00579	25	7	NA	1.56328
AT2G18880	Fibronectin type III domain-containing protein	14	1	20	0	0.000662	14	20	NA	0.847014
AT2G19400	Protein kinase	12	2	21	1	0.0181	12	10.5	+	0.0641608
AT3G10590	Myb family transcription factor	393	1	566	0	7.55e-134	393	566	+	2.42474
AT3G10900	(1-4)-beta-mannan endohydrolase	34	4	23	4	0.00131	8.5	5.75	NA	0.0749159
AT3G21830	ASK8	631	0	768	82	1.07e-116	7.69512	768	+	2.68668
AT3G23060	Zinc finger	107	3	156	12	5.06e-30	8.91667	52	+	0.685706
AT3G26590	MATE efflux family protein	97	4	22	1	2.4e-06	97	5.5	NA	-0.453756
AT3G57250	Emsy N terminus domain-containing protein	12	0	67	0	0.000108	12	67	NA	5.90819
AT4G00540	C-MYB-like transcription factor	23	0	5	0	0.0279	23	5	NA	0.34196
AT4G22050	Aspartyl protease	43	0	794	1	1.81e-15	43	794	NA	2.07734
AT4G25530	FWA	42	2	22	0	3.69e-08	42	11	NA	2.13044
AT4G26140	BGAL12	36	5	34	3	6.79e-06	12	6.8	NA	-0.965195
AT4G29570	Cytidine deaminase	159	0	140	0	2.29e-49	159	140	+	1.62262
AT4G29650	Cytidine deaminase 4 (CDA4)	450	1	485	0	9.5e-154	450	485	NA	2.03401
AT5G03020	Kelch repeat-containing F-box protein	59	2	25	3	6.81e-05	19.6667	12.5	+	0.163612
AT5G08360	Unknown protein	16	0	6	0	0.0127	16	6	NA	0.665903
AT5G26650	AGL36	166	5	114	11	3.31e-20	15.0909	22.8	+	2.47351
AT5G46300	Unknown protein	395	0	551	1	8.83e-139	395	551	+	3.38505
MEGs with predicted accession-dependent imprinting
Locus	Description	mBur	pCol	mCol	pBur	q value	mBur/pBur	mCol/pCol	Confirmed	Imprinted in accession	Expression in seeds versus flowers
AT1G61090	Unknown protein	949	98	419	0	3.3e-147	949	4.27551	NA	Bur	4.06132
AT4G29640	Cytidine deaminase	879	149	305	56	7.54e-28	15.6964	2.03333	NA	Bur	2.33092
AT4G22400	Unknown protein	48	0	190	38	3.88e-16	1.26316	190	NA	Col	2.71103
AT1G62340	ALE1	283	86	71	12	1.48e-08	23.5833	0.816092	NA	Bur	0.0950681
AT5G06500	AGL96	108	24	16	2	0.00184	54	0.64	AD	Bur	0.022993
AT1G07690	Unknown protein	15	2	9	1	0.0177	15	4.5	NA	Bur	1.3433
AT1G01530	AGL28	30	9	8	0	0.0216	30	0.8	AD	Bur	0.219931
AT1G73560	Protease inhibitor/seed storage/lipid transfer protein (LTP) family protein	432	196	255	90	0.0307	4.8	1.29442	NA	Bur	4.60255
