# Supplementary material for: High-Resolution Analysis of Parent-of-Origin Allelic Expression in the Arabidopsis Endosperm
Source: PLoS Genet. 2011 Jun 16;7(6):e1002126. doi: 10.1371/journal.pgen.1002126 (PMC3116908; doi:10.1371/journal.pgen.1002126)
Supplement: Table S5 — Genes that are expressed in at least one stage and domain of endosperm development until heart stage. (XLSX) [file pgen.1002126.s014.xlsx]

## Sheet: Tabelle1
Table S5. Genes that are expressed in at least one stage and domain of endosperm development until heart stage.
Locus
AT1G35190
AT1G35140
AT1G66900
AT1G27850
AT1G30240
AT1G30300
AT1G30290
AT1G30270
AT1G73540
AT1G45688
AT1G45976
AT1G32190
AT1G32180
AT1G32150
AT1G32130
AT1G32090
AT1G32200
AT1G32210
AT1G32220
AT1G32170
AT1G32160
AT1G32230
AT1G45230
AT1G47128
AT1G45474
AT1G58470
AT1G58440
ATMG00640
ATMG00650
ATMG00660
ATMG00670
ATMG00690
ATMG00710
ATMG00820
AT2G07783
ATMG00840
ATMG00850
ATMG00860
ATMG00880
ATMG00880
AT2G07768
AT2G07751
ATMG01000
AT2G07674
ATMG01040
ATMG00510
AT2G07712
ATMG00530
ATMG00570
ATMG00580
ATMG00600
ATCG01060
ATCG01070
ATCG01080
ATCG01090
ATCG01100
ATCG01110
ATCG01120
ATCG00065
ATCG01230
ATMG00010
ATMG00070
ATMG00080
ATMG00110
ATMG00160
AT2G07723
ATMG00260
ATMG00270
ATMG00280
ATMG00320
ATMG00310
ATMG00400
AT2G07708
ATCG01020
ATCG01040
ATCG01050
ATCG00570
ATCG00580
ATCG00590
ATCG00600
ATCG00630
ATCG00640
ATCG00650
ATCG00660
ATCG00670
ATCG00680
ATCG00690
ATCG00700
ATCG00710
ATCG00720
ATCG00730
ATCG00740
ATCG00750
ATCG00760
ATCG00770
ATCG00780
ATCG00790
ATCG00800
ATCG00810
ATCG00820
ATCG01310
ATCG00840
ATCG00860
ATCG00870
ATCG01250
ATCG00900
ATCG01000
ATCG01010
ATCG00150
ATCG00160
ATCG00170
ATCG00180
ATCG00190
ATCG00210
ATCG00220
ATCG00270
ATCG00280
ATCG00300
ATCG00330
ATCG00340
ATCG00350
ATCG00360
ATCG00380
ATCG00420
ATCG00430
ATCG00440
ATCG00470
ATCG00480
ATCG00490
ATCG00500
ATCG00510
ATCG00520
ATCG00530
ATCG00540
ATCG00550
ATCG00560
ATCG00080
ATCG00120
ATCG00130
ATCG00140
AT2G26570
AT2G26360
AT2G26400
AT2G26600
AT2G26540
AT2G26430
AT2G26500
AT2G26590
ATCG00020
ATCG00040
ATCG00050
ATCG00070
AT2G23320
AT2G26460
AT2G39720
AT2G39770
AT2G39730
AT2G39760
AT2G39795
AT2G39725
AT2G39750
AT2G39840
AT2G39780
AT2G23260
AT2G23250
AT2G23240
AT2G23220
AT2G23210
AT2G23200
AT2G23170
AT2G23340
AT2G23310
AT2G23290
AT2G23350
AT2G39820
AT2G40950
AT2G40820
AT2G40840
AT2G40880
AT2G40935
AT2G40940
AT2G40930
AT2G41600
AT2G41650
AT2G41510
AT2G41550
AT2G41540
AT2G41630
AT2G41530
AT2G41620
AT2G41560
AT2G41680
AT2G41640
AT2G39810
AT2G47610
AT2G47420
AT2G47450
AT2G47580
AT2G47600
AT2G45330
AT2G45460
AT2G45190
AT2G45420
AT2G45270
AT2G45240
AT2G45440
AT2G45200
AT2G47620
AT2G47590
AT2G47490
AT5G12450
AT5G12460
AT5G12470
AT5G12480
AT2G33130
AT2G33210
AT2G33180
AT2G33120
AT2G33150
AT2G33220
AT2G47500
AT2G47470
AT2G47440
AT5G12390
AT5G12400
AT5G12410
AT5G12430
AT5G12440
AT1G67650
AT1G67660
AT1G67810
AT1G67820
AT1G67740
AT1G67800
AT1G67700
AT1G67730
AT1G67850
AT1G67840
AT1G67720
AT5G12290
AT5G12310
AT5G12330
AT5G12370
AT1G44575
AT1G67830
AT4G16143
AT1G58807
AT1G08410
AT3G29810
AT4G25620
AT4G25610
AT4G25580
AT4G25550
AT4G25520
AT4G25530
AT1G44446
AT4G17230
AT4G15415
AT4G16760
AT4G17615
AT4G14680
AT4G14110
AT4G15090
AT4G14150
AT4G16360
AT4G14385
AT4G17740
AT4G17070
AT4G14500
AT4G14960
AT4G16430
AT4G14950
AT4G14360
AT4G15210
AT4G16780
AT4G15550
AT4G17730
AT4G17270
AT4G16845
AT4G15560
AT4G14210
AT4G14880
AT4G16420
AT4G15470
AT4G16155
AT4G16660
AT4G14340
AT4G16100
AT4G16370
AT4G15010
AT4G17530
AT4G17190
AT4G17010
AT4G17215
AT4G14690
AT4G16770
AT4G17486
AT4G13950
AT4G14320
AT4G14600
AT4G15420
AT4G14800
AT4G14000
AT4G16146
AT4G16444
AT4G16500
AT4G14930
AT4G14410
AT4G15940
AT4G14615
AT4G15800
AT4G16566
AT4G16120
AT4G14420
AT4G16720
AT4G15830
AT4G15475
AT4G16640
AT4G14890
AT4G17770
AT4G16830
AT4G17640
AT4G17600
AT4G17390
AT4G13940
AT4G17560
AT4G15900
AT4G14430
AT4G16330
AT4G15790
AT4G17720
AT4G14965
AT4G16265
AT4G16840
AT4G15750
AT4G15000
AT4G14716
AT4G17620
AT4G17750
AT4G17760
AT4G17520
AT4G16410
AT4G17480
AT4G17650
AT4G16520
AT4G16450
AT4G17420
AT4G14870
AT4G14900
AT4G17040
AT4G17610
AT4G17150
AT4G17160
AT4G17170
AT4G17180
AT4G17300
AT4G17330
AT4G17350
AT4G17370
AT4G17410
AT4G17430
AT4G17483
AT4G17505
AT4G17510
AT4G17540
AT4G17550
AT4G17570
AT4G17060
AT4G17080
AT4G17110
AT4G16650
AT4G16700
AT4G16800
AT4G16970
AT4G16980
AT4G17020
AT4G16600
AT4G16060
AT4G16110
AT4G16130
AT4G16170
AT4G16190
AT4G16210
AT4G16240
AT4G16280
AT4G16310
AT4G16340
AT4G16390
AT4G16440
AT4G16460
AT4G16470
AT4G16480
AT4G15640
AT4G15720
AT4G15730
AT4G15755
AT4G15770
AT4G15810
AT4G15820
AT4G15840
AT4G15880
AT4G15890
AT4G15910
AT4G15930
AT4G15570
AT4G15110
AT4G15130
AT4G15150
AT4G15260
AT4G15410
AT4G15460
AT4G14580
AT4G14660
AT4G14670
AT4G14695
AT4G14720
AT4G14760
AT4G14770
AT4G14780
AT4G14920
AT4G14970
AT4G15020
AT4G15030
AT4G15040
AT4G14540
AT4G14570
AT4G14190
AT4G14200
AT4G14230
AT4G14270
AT4G14300
AT4G14330
AT4G14350
AT4G14440
AT4G14510
AT4G13990
AT4G14070
AT4G14160
AT1G56700
AT1G56580
AT1G25350
AT1G25280
AT1G25260
AT1G25370
AT1G25275
AT1G25320
AT1G24764
AT1G24706
AT4G13960
AT1G56620
AT1G28240
AT1G28327
AT1G28200
AT1G28300
AT1G28210
AT1G56690
AT1G56660
AT1G56610
AT1G56590
AT1G56570
AT1G56560
AT5G22000
AT5G22220
AT5G22060
AT1G28320
AT1G28290
AT5G04240
AT5G04260
AT5G04170
AT5G04270
AT5G04160
AT5G04250
AT5G04220
AT5G04290
AT5G04310
AT5G04320
AT5G04280
AT5G08670
AT5G08740
AT5G33390
AT5G04110
AT5G04110
AT1G73460
AT1G73430
AT1G73400
AT1G73370
AT1G73360
AT1G73350
AT1G73470
AT1G73500
AT1G73440
AT1G73380
AT1G73480
AT1G44160
AT1G44130
AT1G44110
AT1G44100
AT1G44170
AT1G51110
AT1G51070
AT1G51100
AT1G51140
AT1G51060
AT1G25682
AT1G35183
AT1G49910
AT1G26090
AT1G26210
AT1G26160
AT1G26320
AT1G26270
AT1G26110
AT1G57870
AT1G57820
AT1G57780
AT1G57790
AT1G48840
AT1G48850
AT1G58380
AT1G26170
AT1G26130
AT5G13480
AT5G13520
AT5G13540
AT5G13510
AT5G13500
AT5G13490
AT5G13550
AT5G01010
AT1G58060
AT1G58070
AT1G58080
AT1G58030
AT1G26330
AT1G26300
AT1G26290
AT1G26300
AT1G26260
AT1G26230
AT1G26218
AT5G09430
AT5G09460
AT5G09500
AT5G09300
AT5G09510
AT5G09390
AT5G09490
AT5G09370
AT5G09270
AT5G09310
AT5G09230
AT5G09250
AT5G09400
AT5G11020
AT5G11030
AT5G11110
AT5G11090
AT5G11070
AT5G09360
AT5G09380
AT5G09410
AT5G19690
AT5G19620
AT5G19780
AT5G28740
AT5G28820
AT5G28750
AT5G24740
AT5G24750
AT5G24760
AT5G09240
AT5G09330
AT5G19750
AT5G19680
AT5G19760
AT5G19820
AT5G19490
AT5G19540
AT5G19510
AT5G19570
AT5G19550
AT5G28500
AT5G42020
AT5G19610
AT5G19660
AT5G19700
AT5G19710
AT5G19830
AT5G20710
AT5G20730
AT5G20680
AT5G13070
AT5G13110
AT5G13150
AT5G13100
AT5G13170
AT5G13090
AT5G13120
AT5G13160
AT5G20610
AT5G20620
AT5G20640
AT5G20660
AT5G20700
AT5G20810
AT5G20830
AT5G20650
AT5G20720
AT5G08415
AT5G08290
AT5G08410
AT5G08320
AT5G08440
AT5G10660
AT5G10700
AT5G10730
AT5G10695
AT5G10690
AT5G10710
AT5G21150
AT5G21070
AT5G21060
AT5G21170
AT5G21090
AT5G21105
AT5G21160
AT5G08280
AT5G08350
AT5G08300
AT5G19480
AT5G19370
AT5G19290
AT5G19440
AT5G19380
AT5G19450
AT5G19430
AT5G28850
AT5G28840
AT5G08360
AT5G08380
AT5G08400
AT5G08430
AT5G08450
AT5G08420
AT5G19320
AT5G19330
AT5G19350
AT5G19400
AT5G19410
AT5G20290
AT5G20160
AT5G20150
AT5G20180
AT5G20130
AT5G20410
AT5G20280
AT5G20430
AT5G20460
AT5G20470
AT5G20540
AT5G20560
AT5G20580
AT5G20600
AT5G20570
AT5G20520
AT5G20500
AT5G19300
AT5G19310
AT5G28640
AT5G20120
AT5G20140
AT5G20170
AT5G20200
AT5G20250
AT5G20300
AT5G20320
AT5G20350
AT5G20360
AT5G20060
AT5G20070
AT5G20990
AT5G20960
AT5G20930
AT5G19900
AT5G19910
AT5G19920
AT5G19980
AT5G20110
AT5G19880
AT5G19990
AT5G19960
AT5G19930
AT5G19950
AT5G20010
AT5G19940
AT5G20090
AT5G20080
AT5G19855
AT5G21040
AT5G20900
AT5G32470
AT5G32450
AT5G32440
AT5G28370
AT5G28430
AT5G20840
AT5G20940
AT5G20950
AT5G21020
AT5G20910
AT5G21010
AT5G20890
AT5G20920
AT5G20880
AT4G37000
AT4G37090
AT4G36810
AT4G36530
AT4G36750
AT4G37040
AT4G37020
AT4G36960
AT4G36730
AT4G36930
AT4G36480
AT4G36990
AT4G37180
AT4G36380
AT4G36920
AT4G36800
AT4G36760
AT4G37210
AT4G37120
AT4G36900
AT4G36890
AT4G36590
AT4G37200
AT4G36630
AT4G37280
AT4G36390
AT4G36670
AT4G37130
AT4G37050
AT4G36600
AT4G36440
AT4G36680
AT4G37220
AT4G37260
AT4G36650
AT4G36770
AT4G36690
AT1G31830
AT1G31810
AT1G31790
AT1G31780
AT1G31814
AT1G31860
AT1G31817
AT1G31812
AT1G31800
AT4G37110
AT4G36700
AT4G37270
AT4G37190
AT4G36660
AT4G36580
AT4G36780
AT4G36980
AT1G31910
AT1G31870
AT1G31850
AT3G56800
AT3G56820
AT3G56860
AT3G56910
AT3G51810
AT3G51830
AT3G51850
AT3G51860
AT3G51870
AT3G51840
AT3G51890
AT3G51780
AT3G51800
AT3G51820
AT3G51790
AT3G51895
AT3G51880
AT1G31930
AT1G31920
AT3G56850
AT3G56870
AT3G56900
AT3G56740
AT3G56680
AT1G16560
AT1G16680
AT1G16690
AT1G16610
AT1G16590
AT3G43590
AT3G43610
AT3G44850
AT3G44880
AT3G44890
AT3G56720
AT3G56730
AT1G16570
AT1G38550
AT1G51910
AT1G51940
AT1G57660
AT1G77360
AT1G77370
AT1G77405
AT1G77330
AT1G77350
AT1G58100
AT1G57540
AT1G57570
AT1G57600
AT1G57700
AT1G57770
AT5G17530
AT1G77310
AT5G17160
AT5G16990
AT5G16870
AT5G16880
AT5G17060
AT5G16950
AT5G17020
AT5G17400
AT5G17470
AT5G17480
AT5G17460
AT5G17440
AT5G17540
AT5G17650
AT5G17560
AT5G17610
AT5G17620
AT5G16780
AT5G16800
AT5G16810
AT5G16820
AT5G16760
AT5G16840
AT5G16830
AT5G16710
AT5G16790
AT5G16750
AT5G16910
AT5G16930
AT5G16970
AT5G17010
AT5G17050
AT5G17070
AT5G17100
AT5G17130
AT5G17140
AT5G17150
AT5G16720
AT5G16730
AT5G16770
AT5G16060
AT5G16070
AT5G15960
AT5G15930
AT5G16040
AT5G15910
AT5G16010
AT5G16050
AT5G15950
AT5G16180
AT5G16210
AT5G16220
AT5G16260
AT5G16270
AT5G16280
AT5G16130
AT5G16250
AT5G16110
AT5G16120
AT5G16150
AT5G16715
AT5G15410
AT5G15490
AT5G15680
AT5G15710
AT5G15740
AT5G15770
AT5G15810
AT5G15850
AT5G15750
AT5G15640
AT5G15730
AT5G15870
AT5G15880
AT5G15940
AT5G15520
AT5G15460
AT5G15600
AT5G15400
AT5G15090
AT5G14970
AT5G14910
AT5G15050
AT5G14920
AT5G15070
AT5G15440
AT5G15450
AT5G15510
AT5G15540
AT5G15550
AT5G15570
AT5G15580
AT5G15610
AT5G15530
AT5G14940
AT5G14950
AT5G14960
AT5G15010
AT1G31660
AT1G31760
AT1G31750
AT5G14720
AT5G14750
AT5G14860
AT5G14800
AT5G14780
AT5G14740
AT5G14760
AT5G14850
AT1G31710
AT5G35330
AT5G35360
AT5G35410
AT5G36290
AT5G36230
AT5G36250
AT1G48920
AT1G48910
AT1G48870
AT2G45300
AT1G48900
AT1G50750
AT1G29710
AT1G31730
AT5G34850
AT5G35100
AT5G35080
AT5G35160
AT5G35170
AT5G35200
AT5G35220
AT5G35180
AT5G30510
AT5G30490
AT5G33290
AT5G33300
AT5G33340
AT5G33350
AT5G34790
AT5G27990
AT5G28050
AT5G28120
AT5G28150
AT5G28960
AT5G29000
AT5G28040
AT5G28060
AT5G27630
AT5G27650
AT5G27660
AT5G27680
AT5G27670
AT5G27560
AT5G27710
AT5G27740
AT5G27720
AT5G27840
AT5G27750
AT5G27760
AT5G27770
AT5G27820
AT5G27700
AT5G27830
AT5G27910
AT5G27940
AT5G27850
AT5G27970
AT5G27620
AT5G27150
AT5G27330
AT5G27395
AT5G27400
AT5G27460
AT5G27540
AT5G27550
AT5G27450
AT5G27520
AT5G27470
AT5G27430
AT5G27380
AT5G27410
AT5G27570
AT5G27600
AT5G27610
AT5G27280
AT5G27290
AT5G27010
AT5G26770
AT5G26830
AT5G27000
AT5G26980
AT5G27110
AT5G27140
AT5G27200
AT5G27220
AT5G27240
AT5G26910
AT5G26960
AT5G26310
AT5G26570
AT5G26360
AT5G26600
AT5G26630
AT5G27960
AT5G26720
AT5G26610
AT5G26700
AT5G26731
AT5G26740
AT5G26660
AT5G26710
AT5G26760
AT5G26820
AT5G26840
AT5G26860
AT5G26880
AT5G26890
AT5G26210
AT5G25950
AT5G25760
AT5G25940
AT5G25900
AT5G27640
AT5G26030
AT5G26110
AT5G26220
AT5G26250
AT5G25470
AT5G25410
AT5G25500
AT5G25520
AT5G25540
AT5G25560
AT5G25580
AT5G25590
AT5G25630
AT5G25510
AT5G25610
AT5G25770
AT5G25090
AT5G25080
AT5G25100
AT5G25060
AT5G25240
AT5G25270
AT5G25220
AT5G25290
AT5G25415
AT5G25450
AT5G25070
AT5G04880
AT5G04850
AT5G04830
AT5G04870
AT5G24670
AT5G24690
AT5G24710
AT5G24710
AT5G24830
AT5G24840
AT5G24900
AT5G24970
AT5G24890
AT5G24810
AT5G24930
AT5G25020
AT5G67530
AT5G04860
AT5G67290
AT5G67280
AT5G67300
AT5G67360
AT5G67400
AT5G67460
AT5G67370
AT5G67380
AT5G67330
AT5G67320
AT5G67550
AT5G67570
AT5G67520
AT5G67490
AT5G67500
AT5G67560
AT5G67600
AT5G67510
AT5G67590
AT5G67630
AT5G66970
AT5G66980
AT5G67030
AT5G67100
AT5G67190
AT5G67230
AT5G67240
AT5G67250
AT5G67260
AT5G67110
AT5G67070
AT5G67270
AT5G67150
AT5G67180
AT5G67220
AT5G66880
AT5G66850
AT5G66930
AT5G66540
AT5G66560
AT5G66660
AT5G66670
AT5G66710
AT5G66730
AT5G66740
AT5G66750
AT5G66680
AT5G66760
AT5G66810
AT5G66820
AT5G66950
AT5G66570
AT5G66410
AT5G66510
AT5G66055
AT5G66140
AT5G66130
AT5G66030
AT5G66290
AT5G66310
AT5G66320
AT5G66360
AT5G66280
AT5G66400
AT5G66460
AT5G66470
AT5G66520
AT5G66530
AT5G66550
AT5G66240
AT5G66040
AT5G66160
AT5G65880
AT5G65950
AT5G65960
AT5G65910
AT5G65930
AT5G65940
AT5G65890
AT5G65990
AT5G66010
AT5G66050
AT5G66060
AT5G66070
AT5G66150
AT5G66180
AT5G66190
AT5G66200
AT5G66230
AT5G66170
AT5G66210
AT5G66120
AT5G66250
AT5G65560
AT5G65570
AT5G65610
AT5G65630
AT5G65670
AT5G65660
AT5G65650
AT5G65620
AT5G65700
AT5G65710
AT5G65750
AT5G65770
AT5G65780
AT5G65820
AT5G65810
AT5G65685
AT5G65720
AT5G65840
AT5G65850
AT5G65860
AT5G65520
AT5G65540
AT5G65260
AT5G65250
AT5G65280
AT5G65110
AT5G65300
AT5G65370
AT5G65410
AT5G65440
AT5G65460
AT5G65490
AT5G65430
AT5G65420
AT5G65360
AT5G65480
AT5G65510
AT5G65240
AT5G65290
AT5G65120
AT5G65220
AT5G65270
AT5G65180
AT5G64990
AT5G64890
AT5G64950
AT5G65000
AT5G64870
AT5G65020
AT5G64900
AT5G64905
AT5G64860
AT5G65050
AT5G65010
AT5G64920
AT5G64960
AT5G64813
AT5G64840
AT5G65090
AT5G65160
AT5G65170
AT5G64940
AT5G64580
AT5G64600
AT5G64610
AT5G64640
AT5G64680
AT5G64710
AT5G64650
AT5G64560
AT5G64670
AT5G64780
AT5G64730
AT5G64760
AT5G64816
AT5G64930
AT5G64500
AT5G64460
AT5G64440
AT5G64470
AT5G64550
AT5G64572
AT5G64140
AT5G64080
AT5G64220
AT5G64270
AT5G64300
AT5G64360
AT5G64370
AT5G64420
AT5G64380
AT5G64310
AT5G64350
AT5G64250
AT5G64400
AT5G64280
AT5G64230
AT5G64290
AT5G64480
AT5G64510
AT5G64180
AT5G64160
AT5G63840
AT5G63910
AT5G63920
AT5G63880
AT5G63890
AT5G63905
AT5G63860
AT5G63940
AT5G63950
AT5G63960
AT5G63970
AT5G63980
AT5G64010
AT5G64030
AT5G63990
AT5G64050
AT5G64040
AT5G64090
AT5G64200
AT5G64130
AT5G64150
AT5G63510
AT5G63530
AT5G63440
AT5G63610
AT5G63680
AT5G63690
AT5G63700
AT5G63730
AT5G63740
AT5G63750
AT5G63760
AT5G63770
AT5G63780
AT5G63810
AT5G63820
AT5G63830
AT5G63620
AT5G63670
AT5G63800
AT5G63480
AT5G63200
AT5G63260
AT5G63290
AT5G63330
AT5G63340
AT5G63320
AT5G63110
AT5G63150
AT5G63190
AT5G63310
AT5G63120
AT5G63370
AT5G63380
AT5G63400
AT5G63370
AT5G63420
AT5G63420
AT5G63490
AT5G63520
AT5G63570
AT5G62910
AT5G62930
AT5G62950
AT5G62840
AT5G62790
AT5G62740
AT5G62880
AT5G62920
AT5G62980
AT5G62990
AT5G63000
AT5G63010
AT5G63050
AT5G63070
AT5G63030
AT5G63080
AT5G62810
AT5G62830
AT5G62550
AT5G62570
AT5G62600
AT5G62620
AT5G62610
AT5G62520
AT5G62500
AT5G62540
AT5G62575
AT5G62460
AT5G62670
AT5G62710
AT5G62690
AT5G62640
AT5G62650
AT5G62290
AT5G62440
AT5G62440
AT5G62200
AT5G62050
AT5G62070
AT5G62190
AT5G62090
AT5G62000
AT5G62165
AT5G62220
AT5G62260
AT5G62390
AT5G62410
AT5G62110
AT5G62120
AT5G62150
AT5G61820
AT5G61830
AT5G61880
AT5G61900
AT5G61790
AT5G61760
AT5G61840
AT5G61770
AT5G61865
AT5G61920
AT5G61940
AT5G61990
AT5G61970
AT5G61930
AT5G62000
AT5G62030
AT5G61510
AT5G61740
AT5G61780
AT5G61800
AT5G61310
AT5G61450
AT5G61410
AT5G61440
AT5G61380
AT5G61470
AT5G61480
AT5G61460
AT5G61520
AT5G61580
AT5G61730
AT5G61660
AT5G61500
AT5G61530
AT5G61370
AT5G60980
AT5G61020
AT5G61040
AT5G61150
AT5G61170
AT5G61190
AT5G61260
AT5G61240
AT5G61250
AT5G61210
AT5G61220
AT5G61230
AT5G61030
AT5G61290
AT5G61330
AT5G60760
AT5G60750
AT5G60670
AT5G60680
AT5G60620
AT5G60640
AT5G60690
AT5G60790
AT5G60800
AT5G60820
AT5G60840
AT5G60870
AT5G60850
AT5G60930
AT5G61000
AT5G60960
AT5G60990
AT5G60630
AT5G60710
AT5G60730
AT5G60250
AT5G60260
AT5G60270
AT5G60160
AT5G60300
AT5G60360
AT5G60410
AT5G60410
AT5G60440
AT5G60460
AT5G60550
AT5G60570
AT5G60600
AT5G60540
AT1G07940
AT5G60030
AT5G59870
AT5G59910
AT5G59950
AT5G59850
AT5G59820
AT5G59890
AT5G59845
AT5G59880
AT5G60040
AT5G60110
AT5G60120
AT5G60140
AT5G60100
AT5G60170
AT5G60190
AT5G60220
AT5G59420
AT5G59520
AT5G59740
AT5G59800
AT5G59970
AT5G59750
AT5G59710
AT5G59810
AT5G59830
AT5G59840
AT5G59500
AT5G59560
AT5G59460
AT5G59480
AT5G59550
AT5G59250
AT5G59340
AT5G59320
AT5G59310
AT5G59290
AT5G59140
AT5G59150
AT5G59220
AT5G59380
AT5G59430
AT5G59590
AT5G59610
AT5G59440
AT5G59210
AT5G59240
AT5G59010
AT5G58970
AT5G58920
AT5G58850
AT5G58950
AT5G59050
AT5G59100
AT5G59120
AT5G59160
AT5G59170
AT5G59180
AT5G59190
AT5G58870
AT5G58930
AT5G58590
AT5G58630
AT5G58660
AT5G58740
AT5G58800
AT5G58810
AT5G58820
AT5G58640
AT5G58730
AT5G58720
AT5G58710
AT5G58787
AT5G58650
AT5G58830
AT5G58840
AT5G58560
AT5G58270
AT5G58190
AT5G58290
AT5G58430
AT5G58330
AT5G58420
AT5G58375
AT5G58370
AT5G58380
AT5G58230
AT5G58440
AT5G58450
AT5G58470
AT5G58480
AT5G58510
AT5G58530
AT5G58575
AT5G58490
AT5G57910
AT5G57860
AT5G57990
AT5G57870
AT5G58020
AT5G58040
AT5G58030
AT5G58090
AT5G58100
AT5G58110
AT5G58130
AT5G58150
AT5G58070
AT5G58060
AT5G58140
AT5G58200
AT5G58210
AT5G58410
AT5G58240
AT5G58160
AT5G58250
AT5G57900
AT1G25155
AT5G57815
AT5G57630
AT5G57580
AT5G57740
AT5G57700
AT5G57790
AT5G57830
AT5G57850
AT5G57920
AT5G57930
AT5G57960
AT5G57970
AT5G58003
AT5G57950
AT5G57810
AT5G57360
AT5G57345
AT5G57290
AT5G57300
AT5G57350
AT5G57460
AT5G57440
AT5G57370
AT5G57410
AT5G57480
AT5G57590
AT5G57610
AT5G57500
AT5G57490
AT5G57655
AT5G57560
AT5G57280
AT5G57310
AT5G57330
AT5G57040
AT5G56920
AT5G57000
AT5G56940
AT5G57030
AT5G57110
AT5G57160
AT5G57120
AT5G57170
AT5G57150
AT5G57180
AT5G57260
AT5G56950
AT5G57050
AT5G57020
AT5G56580
AT5G56590
AT5G56600
AT5G56670
AT5G56730
AT5G56740
AT5G56780
AT5G56830
AT5G56850
AT5G56710
AT5G56760
AT5G56630
AT5G56650
AT5G56790
AT5G56910
AT5G56350
AT5G56360
AT5G56320
AT5G56520
AT5G56130
AT5G56180
AT5G56200
AT5G56150
AT5G56190
AT5G55990
AT5G56240
AT5G56250
AT5G56270
AT5G56280
AT5G56290
AT5G56300
AT5G56340
AT5G56370
AT5G56480
AT5G56490
AT5G56500
AT5G56510
AT5G56450
AT5G55850
AT5G55710
AT5G55700
AT5G55760
AT5G55640
AT5G55860
AT5G55900
AT5G55920
AT5G55940
AT5G56010
AT5G56030
AT5G56090
AT5G56100
AT5G55520
AT5G55530
AT5G55540
AT5G55560
AT5G55550
AT5G55590
AT5G55600
AT5G55610
AT5G55660
AT5G55670
AT5G55680
AT5G55740
AT5G55390
AT5G55480
AT5G55060
AT5G55070
AT5G55080
AT5G55120
AT5G55210
AT5G55220
AT5G55230
AT5G55260
AT5G55290
AT5G55300
AT5G55180
AT5G55200
AT5G55140
AT5G55160
AT5G55250
AT5G55280
AT5G55100
AT5G55190
AT5G55130
AT5G55310
AT5G54870
AT5G55000
AT5G54540
AT5G54730
AT5G54760
AT5G54750
AT5G54770
AT5G54780
AT5G54850
AT5G54860
AT5G54910
AT5G54960
AT5G54970
AT5G55030
AT5G54800
AT5G54940
AT5G54900
AT5G54930
AT5G54855
AT5G54270
AT5G54400
AT5G54390
AT5G54440
AT5G54470
AT5G54500
AT5G54430
AT5G54520
AT5G54530
AT5G54570
AT5G54680
AT5G54580
AT5G54600
AT5G54640
AT5G54650
AT5G54630
AT5G54380
AT5G54310
AT5G54290
AT5G53880
AT5G53940
AT5G54070
AT5G54090
AT5G54140
AT5G54080
AT5G54110
AT5G54170
AT5G54160
AT5G54180
AT5G54220
AT5G54280
AT5G54300
AT5G54350
AT5G53970
AT5G53560
AT5G53650
AT5G53540
AT5G53530
AT5G53570
AT5G53620
AT5G53490
AT5G53740
AT5G53800
AT5G53770
AT5G53840
AT5G53850
AT5G53860
AT5G53870
AT5G53890
AT5G53580
AT5G53590
AT5G53120
AT5G53140
AT5G53130
AT5G53220
AT5G53250
AT5G53320
AT5G53350
AT5G53360
AT5G53410
AT5G53400
AT5G53330
AT5G53280
AT5G53340
AT5G53310
AT5G53430
AT5G53440
AT5G53460
AT5G53480
AT5G53470
AT5G53450
AT5G53420
AT5G53480
AT5G53520
AT5G52910
AT5G52950
AT5G52980
AT5G52920
AT5G52960
AT5G52840
AT5G53060
AT5G53070
AT5G53090
AT5G53100
AT5G53000
AT5G53150
AT5G53160
AT5G53170
AT5G53180
AT5G52560
AT5G52530
AT5G52540
AT5G52550
AT5G52580
AT5G52590
AT5G52630
AT5G52820
AT5G52810
AT5G52650
AT5G52640
AT5G58990
AT5G52450
AT5G52420
AT5G52440
AT5G52520
AT5G52180
AT5G52230
AT5G52280
AT5G52210
AT5G52250
AT5G52190
AT5G52240
AT5G52160
AT5G52200
AT5G52330
AT5G52340
AT5G52380
AT5G52410
AT5G52470
AT5G52480
AT5G52510
AT5G51950
AT5G52040
AT5G51810
AT5G51710
AT5G51880
AT5G51720
AT5G51840
AT5G51700
AT5G51820
AT5G51830
AT5G51940
AT5G51960
AT5G52030
AT5G52070
AT5G52140
AT5G51970
AT5G52010
AT5G52110
AT5G51410
AT5G51480
AT5G51545
AT5G51570
AT5G51590
AT5G51600
AT5G51660
AT5G51560
AT5G51510
AT5G51690
AT5G51740
AT5G51750
AT5G51770
AT5G51390
AT5G51400
AT5G51210
AT5G51230
AT5G51260
AT5G51280
AT5G51170
AT5G51140
AT5G51120
AT5G51110
AT5G51300
AT5G51380
AT5G51430
AT5G51020
AT2G47510
AT5G50960
AT5G51130
AT5G51200
AT5G50720
AT5G50840
AT5G50810
AT5G50850
AT5G50890
AT5G50900
AT5G50870
AT5G50920
AT5G50930
AT5G50990
AT5G51030
AT5G51050
AT5G51070
AT5G51010
AT5G51040
AT5G51100
AT5G50770
AT5G50780
AT5G50380
AT5G50390
AT5G50400
AT5G50410
AT5G50440
AT5G50450
AT5G50470
AT5G50480
AT5G50360
AT5G50370
AT5G50420
AT5G50320
AT5G50315
AT5G50375
AT5G50460
AT5G50530
AT5G50550
AT5G50660
AT5G50680
AT5G50740
AT5G50740
AT5G49945
AT5G49940
AT5G50020
AT5G50100
AT5G50110
AT5G50230
AT5G50260
AT5G50280
AT5G50310
AT5G50210
AT5G50250
AT5G50170
AT5G50350
AT5G49980
AT5G49990
AT5G49970
AT5G49680
AT5G49710
AT5G49740
AT5G49760
AT5G49720
AT5G49830
AT5G49840
AT5G49810
AT5G49820
AT5G49880
AT5G49890
AT5G49900
AT5G49910
AT5G49930
AT5G49640
AT5G49610
AT5G49550
AT5G49540
[truncated: 10,191 more rows]
