# Supplementary material for: High-Resolution Analysis of Parent-of-Origin Allelic Expression in the Arabidopsis Endosperm
Source: PLoS Genet. 2011 Jun 16;7(6):e1002126. doi: 10.1371/journal.pgen.1002126 (PMC3116908; doi:10.1371/journal.pgen.1002126)
Supplement: Table S6 — Genes with paternally-biased expression (PEGs). m, Maternal, p, Paternal alleles. (XLSX) [file pgen.1002126.s015.xlsx]

## Sheet: Tabelle1
Table S6. Genes with paternally-biased expression (PEGs). m, Maternal, p, Paternal alleles
Locus	Description	mBur	pCol	mCol	pBur	q value	pBur/mBur	pCol/mCol
AT1G35183	Unknown protein	3	109	2	84	1.2e-70	21	36.3333
AT1G34650	Homeobox-leucine zipper protein	25	139	10	87	2.45e-57	3.34615	12.6364
AT1G49290	Unknown protein	0	75	0	48	3.76e-43	48	75
AT4G11400	ARID/BRIGHT DNA-binding domain-containing protein	88	156	104	146	3.34e-28	1.64045	1.48571
AT4G31900	Chromatin remodeling factor	4	85	9	47	1.07e-25	9.4	8.5
AT1G65360	AGL23	15	50	4	60	8.15e-22	3.75	10
AT4G10160	Zinc finger (C3HC4-type RING finger) protein	7	36	1	30	1.94e-19	3.75	18
AT5G54350	Zinc finger (C2H2 type) protein	0	25	0	14	2.89e-11	14	25
AT1G65330	PHERES1	2	54	33	50	1.33e-10	16.6667	1.58824
AT2G20160	MEIDOS	50	63	22	85	3.69e-10	1.66667	2.73913
AT3G50720	Protein kinase	0	34	0	11	1.49e-08	11	34
AT1G66630	Seven in absentia protein	5	19	1	12	1.08e-07	2	9.5
AT3G62230	F-box protein	0	9	0	33	8.68e-07	33	9
AT3G49770	Unknown protein	0	14	0	7	5.56e-05	7	14
AT1G60400	F-box protein	0	15	0	6	0.000462	6	15
AT1G48910	Flavin-containing monooxygenase protein	1	8	3	9	0.0031	4.5	2
AT5G50470	CCAAT-box binding transcription factor Hap5a	2	27	0	5	0.00342	1.66667	27
AT3G19160	ATIPT8	9	14	1	16	0.0075	1.6	7
AT1G23320	Alliinase family protein	5	10	3	24	0.0135	4	2.5
AT5G15140	Aldose 1-epimerase	10	14	1	24	0.019	2.18182	7
AT1G11810	F-box protein	0	9	0	4	0.0261	4	9
AT4G11940	Heat shock protein binding	6	19	3	8	0.0143	1.33333	4.75
AT1G67830	ALPHA-FUCOSIDASE 1	174	269	48	126	1.43e-47	0.72	5.4898
AT1G60740	THIOREDOXIN-DEPENDENT PEROXIDASE 2	141	222	319	234	1.84e-08	1.64789	0.69375
AT1G61330	F-box protein	57	57	12	24	9.12e-06	0.413793	4.38462
AT4G20800	FAD-binding domain-containing protein	219	310	26	32	6.69e-05	0.145455	11.4815
AT1G17770	SET DOMAIN GROUP 21	5	10	0	5	0.0136	0.833333	10
Locus	Description	mBur	pCol	mCol	pBur	q value	pBur/mBur	pCol/mCol
AT3G24250	Glycine-rich protein	540	600	666	516	1.58e-23	0.953789	0.89955
AT4G01780	XH/XS domain-containing protein	444	354	286	398	3.85e-18	0.894382	1.23345
AT2G34870	MEE26	408	302	293	344	2.77e-11	0.841076	1.02721
AT2G19510	LOB domain protein	111	108	82	289	3.16e-10	2.58036	1.3012
AT5G50950	(FUMARASE 1	285	211	236	250	5.78e-08	0.874126	0.890295
AT3G21090	ABC transporter	236	180	222	244	9.51e-08	1.02954	0.807175
AT2G34700	Pollen Ole e 1 allergen and extensin family protein	55	91	73	67	2e-05	1.19643	1.22973
AT5G62110	RNA binding protein	25	31	13	34	8.37e-05	1.30769	2.21429
AT4G31760	Peroxidase	26	31	22	27	0.000455	1	1.34783
AT1G71870	MATE efflux protein	108	115	163	113	0.00481	1.0367	0.70122
AT5G12960	Unknown protein	52	66	83	63	0.0135	1.18868	0.785714
