# Supplementary material for: High-Resolution Analysis of Parent-of-Origin Allelic Expression in the Arabidopsis Endosperm
Source: PLoS Genet. 2011 Jun 16;7(6):e1002126. doi: 10.1371/journal.pgen.1002126 (PMC3116908; doi:10.1371/journal.pgen.1002126)
Supplement: Table S7 — PEGs and accession-dependent PEGs. m, Maternal, p, Paternal alleles. Genes marked in yellow are PcG target genes in vegetative tissues. AD, accession-dependent imprinting; + imprinting confirmed; -, imprinting not confirmed. (XLSX) [file pgen.1002126.s016.xlsx]

## Sheet: Tabelle1
Table S7. PEGs and accession-dependent PEGs. m, Maternal, p, Paternal alleles. Genes marked in yellow are PcG target genes in vegetative tissues.
AD, accession-dependent imprinting; + imprinting confirmed; -, imprinting not confirmed
Locus	Description	mBur	pCol	mCol	pBur	q value	pBur/mBur	pCol/mCol	Confirmed
AT1G11810	F-box protein	0	9	0	4	0.0261	4	9	AD
AT1G23320	Alliinase family protein	5	10	3	24	0.0135	4.8	3.33333	NA
AT1G34650	Homeobox-leucine zipper protein	25	139	10	87	2.45e-57	3.48	13.9	NA
AT1G35183	Unknown protein	3	109	2	84	1.2e-70	28	54.5	-
AT1G48910	Flavin-containing monooxygenase protein	1	8	3	9	0.0031	9	2.66667	NA
AT1G49290	Unknown protein	0	75	0	48	3.76e-43	48	75	+
AT1G60400	F-box protein	0	15	0	6	0.000462	6	15	+
AT1G65330	PHERES1	2	54	33	50	1.33e-10	25	1.63636	NA
AT1G65360	AGL23	15	50	4	60	8.15e-22	4	12.5	AD
AT1G66630	Seven in absentia protein	5	19	1	12	1.08e-07	2.4	19	AD
AT2G20160	MEIDOS	50	63	22	85	3.69e-10	1.7	2.86364	NA
AT3G19160	ATIPT8	9	14	1	16	0.0075	1.77778	14	NA
AT3G49770	Unknown protein	0	14	0	7	5.56e-05	7	14	+
AT3G50720	Protein kinase	0	34	0	11	1.49e-08	11	34	+
AT3G62230	F-box protein	0	9	0	33	8.68e-07	33	9	+
AT4G10160	Zinc finger (C3HC4-type RING finger) protein	7	36	1	30	1.94e-19	4.28571	36	NA
AT4G11400	ARID/BRIGHT DNA-binding domain-containing protein	88	156	104	146	3.34e-28	1.65909	1.5	NA
AT4G31900	Chromatin remodeling factor	4	85	9	47	1.07e-25	11.75	9.44444	+
AT5G15140	Aldose 1-epimerase	10	14	1	24	0.019	2.4	14	NA
AT5G50470	CCAAT-box binding transcription factor Hap5a	2	27	0	5	0.00342	2.5	27	+
AT5G54350	Zinc finger (C2H2 type) protein	0	25	0	14	2.89e-11	14	25	+
PEGs with predicted accession-dependent imprinting
Locus	Description	mBur	pCol	mCol	pBur	q value	pBur/mBur	pCol/mCol	Confirmed	Imprinted in accession
AT1G67830	ALPHA-FUCOSIDASE 1	174	269	48	126	1.43e-47	0.724138	5.60417	NA	Col
AT1G60740	THIOREDOXIN-DEPENDENT PEROXIDASE 2	141	222	319	234	1.84e-08	1.65957	0.695925	NA	Bur
AT1G61330	F-box protein	57	57	12	24	9.12e-06	0.421053	4.75	NA	Col
AT4G20800	FAD-binding domain-containing protein	219	310	26	32	6.69e-05	0.146119	11.9231	NA	Col
AT1G17770	SET DOMAIN GROUP 21	5	10	0	5	0.0136	1	10	NA	Col
AT4G11940	Heat shock protein binding	6	19	3	8	0.0143	1.33333	6.33333	AD	Col
