# Supplementary material for: High-Resolution Analysis of Parent-of-Origin Allelic Expression in the Arabidopsis Endosperm
Source: PLoS Genet. 2011 Jun 16;7(6):e1002126. doi: 10.1371/journal.pgen.1002126 (PMC3116908; doi:10.1371/journal.pgen.1002126)
Supplement: Table S10 — Outputs for MEGs from Codeml and YN00 programs from the Codeml package. (XLSX) [file pgen.1002126.s019.xlsx]

## Sheet: Tabelle1
Table S10. Outputs for MEGs from Codeml and YN00 programs from the Codeml package (Yang et al., 1997).
A.thaliana_id	A.lyrata_id	s	n	t	kappa	omega	dn	ds	likelihood	codons	yn00_omega	yn00_dn	yn00_ds
AT1G01530	878307	178.2	562.8	0.4975	2.55986	0.5685	0.1402	0.2467	-1385.23	247	0.6145	0.1388	0.2258
AT1G07690	334057	116	352	0.4735	1.87165	1.0527	0.1598	0.1518	-871.369	156	1.052	0.1536	0.146
AT1G12180	879469	91.5	259.5	0.5586	2.00705	1.6251	0.207	0.1273	-685.808	117	1.494	0.1972	0.132
AT1G19160	889345	270.8	776.2	0.3859	2.52597	0.8749	0.124	0.1418	-1900.4	349	0.8684	0.1206	0.1389
AT1G20680	880391	175.5	574.5	0.4454	1.25836	0.783	0.1394	0.1781	-1418.02	250	0.8318	0.1393	0.1675
AT1G20730	880352	285.8	890.2	0.8215	1.28946	0.7746	0.2557	0.3302	-2496.04	392	0.7619	0.2498	0.3279
AT1G51000	892057	38.9	174.1	0.4144	1.15567	1.193	0.1423	0.1193	-377.741	71	1.2093	0.1383	0.1143
AT1G52460	882903	156.4	506.6	0.449	1.38638	1.1112	0.1533	0.138	-1243.75	221	1.2083	0.1526	0.1263
AT1G54280	474559	891.8	2828.2	0.1569	1.51472	0.0383	0.0075	0.1946	-5684.61	1240	0.0402	0.0077	0.192
AT1G59670	876011	190	506	0.3223	2.31297	0.4386	0.0796	0.1815	-1201.57	232	0.4903	0.0799	0.1631
AT1G60970	893435	140.8	390.2	0.176	1.685	0.1563	0.0241	0.1544	-834.99	177	0.1882	0.0254	0.1351
AT1G61090	875835	91.2	259.8	0.5628	2.72848	1.6041	0.2079	0.1296	-671.217	117	1.4583	0.1977	0.1356
AT1G62340	893252	699.8	1796.2	0.2804	2.18641	0.1623	0.0382	0.2354	-4187.07	832	0.1722	0.0391	0.2268
AT1G63960	337983	64.5	217.5	0.1333	1.80878	0.8392	0.0426	0.0507	-432.167	94	1.1852	0.0461	0.0389
AT1G73560	476489	138.6	302.4	0.2718	3.60734	0.4175	0.063	0.1508	-743.66	147	0.4234	0.0622	0.1468
AT2G18880	900357	297.2	938.8	0.3784	1.7468	0.7171	0.1152	0.1607	-2220.07	412	0.7771	0.1154	0.1484
AT2G19400	343256	326.7	1254.3	0.091	1.27088	0.0981	0.0105	0.1066	-2323.49	527	0.1343	0.0111	0.0825
AT3G10900	478424	293	853	0.3166	1.75236	0.5074	0.0846	0.1666	-2014.1	382	0.5278	0.0843	0.1597
AT3G23060	479814	345.6	1067.4	0.3571	1.45145	0.6464	0.105	0.1624	-2542.17	471	0.6704	0.1046	0.156
AT3G26590	904852	460.1	1039.9	0.1478	2.72273	0.1049	0.0136	0.1298	-2293.08	500	0.1153	0.0139	0.1208
AT3G57250	867159	109.9	316.1	0.6515	2.4867	1.2023	0.227	0.1888	-848.059	142	1.3119	0.2239	0.1706
AT4G26140	492198	567	1617	0.128	2.37478	0.1644	0.0184	0.1119	-3354.79	728	0.173	0.0185	0.1068
AT4G29570	920886	219.9	659.1	0.3729	1.74672	1.6395	0.1377	0.084	-1604.96	293	1.6429	0.1357	0.0826
AT4G29640	913538	247.6	634.4	0.4224	2.94846	0.9671	0.1395	0.1442	-1627.58	294	1.0136	0.138	0.1362
AT4G29650	491798	214.2	538.8	0.3025	1.87369	0.3314	0.0641	0.1933	-1306.78	251	0.3747	0.0654	0.1744
AT5G08360	350085	127	419	0.325	1.34209	0.4345	0.0832	0.1914	-960.944	182	0.4017	0.0808	0.2012
AT5G46300	494341	134	481	0.2837	1.29052	1.95	0.1058	0.0543	-1005.27	205	2.0275	0.1035	0.051
