# Supplementary material for: High-Resolution Analysis of Parent-of-Origin Allelic Expression in the Arabidopsis Endosperm
Source: PLoS Genet. 2011 Jun 16;7(6):e1002126. doi: 10.1371/journal.pgen.1002126 (PMC3116908; doi:10.1371/journal.pgen.1002126)
Supplement: Table S11 — Outputs for PEGs from Codeml and YN00 programs from the Codeml package. (XLSX) [file pgen.1002126.s020.xlsx]

## Sheet: Tabelle1
Table S11. Outputs for PEGs from Codeml and YN00 programs from the Codeml package (Yang et al., 1997).
A.thaliana_id	A.lyrata_id	s	n	t	kappa	omega	dn	ds	likelihood	codons	yn00_omega	yn00_dn	yn00_ds
AT1G11810	897636	263.1	849.9	0.589	1.24484	0.8122	0.1862	0.2292	-2191.01	371	0.82	0.1824	0.2224
AT1G17770	312743	489.2	1562.8	0.4354	1.56852	0.497	0.1169	0.2353	-3813.43	684	0.5224	0.1166	0.2232
AT1G23320	335577	271	890	0.1754	1.57175	0.2091	0.0311	0.1485	-1841.34	387	0.2303	0.0314	0.1364
AT1G48910	314320	292.4	853.6	0.1762	1.50636	0.2103	0.03	0.1426	-1818.95	382	0.2188	0.0298	0.1364
AT1G49290	891775	261.9	737.1	0.3371	1.98793	0.2567	0.0639	0.2488	-1734.11	333	0.263	0.0639	0.2429
AT1G60400	893510	290.9	912.1	0.4898	1.60199	0.4814	0.1295	0.2691	-2264.88	401	0.5148	0.1287	0.2501
AT1G61330	875806	355.9	979.1	0.3494	2.60401	0.5148	0.0931	0.1808	-2349.34	445	0.5065	0.0914	0.1804
AT1G67830	475890	285	831	0.2106	1.85514	0.1479	0.0284	0.1921	-1809.92	372	0.1333	0.0276	0.2068
AT2G20160	899849	110.9	339.1	0.3491	1.45466	1.0761	0.1184	0.1101	-773.622	150	1.0937	0.1152	0.1054
AT3G19160	318671	273.9	716.1	0.2041	3.12547	0.2888	0.0405	0.1401	-1614.16	330	0.3623	0.043	0.1188
AT3G49770	866343	126.7	443.3	0.7384	1.40743	0.8026	0.2334	0.2907	-1147.08	190	0.7619	0.2189	0.2873
AT3G50720	323632	249.3	875.7	0.3153	0.97657	0.3887	0.0779	0.2005	-1965.86	375	0.4553	0.0796	0.1748
AT3G62230	907795	344	1039	0.8723	1.74264	0.3533	0.1998	0.5655	-2883.28	461	0.3594	0.1993	0.5545
AT4G11940	327322	186.6	569.4	0.3745	1.96262	0.9308	0.1226	0.1317	-1372.92	252	0.9589	0.1211	0.1263
AT4G20800	492806	411.4	1172.6	0.2184	1.88202	0.2128	0.0371	0.1745	-2591.46	528	0.2346	0.0376	0.1602
AT4G31900	328538	853.2	2722.8	0.3614	1.95488	0.6916	0.1089	0.1574	-6334.33	1192	0.7489	0.1086	0.145
AT5G15140	488355	316.2	1135.8	0.1817	1.57768	0.1271	0.0243	0.191	-2208.4	484	0.1441	0.0249	0.1729
AT5G50470	918081	175.6	442.4	0.4608	2.34155	0.6915	0.1363	0.1971	-1153.08	206	0.7869	0.1385	0.176
AT5G54350	331780	194.2	603.8	1.018	1.18852	0.7967	0.3195	0.401	-1772.08	266	0.827	0.3148	0.3806
