# Supplementary material for: High-Resolution Analysis of Parent-of-Origin Allelic Expression in the Arabidopsis Endosperm
Source: PLoS Genet. 2011 Jun 16;7(6):e1002126. doi: 10.1371/journal.pgen.1002126 (PMC3116908; doi:10.1371/journal.pgen.1002126)
Supplement: Table S13 — Comparative analysis of parent-of-origin specific genes identified in this study and published in [45]. Overlap of unfiltered MEGs_LC (p<0.05) and unfiltered MEGs_BC (Table S1). MEGs_LC, MEGs identified by Hsieh and colleagues [45] using Ler/Col-0 accessions; MEGs_BC, MEGs identified in this study using Bur-0/Col-0 accessions. (XLSX) [file pgen.1002126.s022.xlsx]

## Sheet: Tabelle1
Table S13. Comparative analysis of parent-of-origin specific genes identified in this study and published in Hsieh et al., 2011. Overlap of unfiltered MEGs_LC (p<0.05) and unfiltered MEGs_BC (Table S1).
MEGs_LC, MEGs identified by Hsieh et al., 2011 using Ler/Col-0 accessions; MEGs_BC, MEGs identified in this study using Bur/Col-0 accessions
Locus	Description
AT1G02660	lipase class 3 family protein
AT1G02720	"GATL5; polygalacturonate 4-alpha-galacturonosyltransferase/ transferase, transferring glycosyl groups / transferase, transferring hexosyl groups"
AT1G04130	tetratricopeptide repeat (TPR)-containing protein
AT1G04220	beta-ketoacyl-CoA synthase, putative
AT1G04440	"CKL13 (CASEIN KINASE LIKE 13); casein kinase I/ kinase"
AT1G05200	ATGLR3.4 (Arabidopsis thaliana glutamate receptor 3.4)
AT1G05260	"RCI3 (RARE COLD INDUCIBLE GENE 3); peroxidase"
AT1G05280	fringe-related protein
AT1G05320	NA
AT1G05570	"CALS1 (CALLOSE SYNTHASE 1); transferase, transferring glycosyl groups"
AT1G05690	"BT3 (BTB and TAZ domain protein 3); protein binding / transcription regulator"
AT1G05750	PDE247 (PIGMENT DEFECTIVE 247)
AT1G05805	basic helix-loop-helix (bHLH) family protein
AT1G06265	other RNA
AT1G06470	phosphate translocator-related
AT1G06550	enoyl-CoA hydratase/isomerase family protein
AT1G07230	phosphoesterase family protein
AT1G07250	UDP-glucoronosyl/UDP-glucosyl transferase family protein
AT1G07610	MT1C (metallothionein 1C)
AT1G07720	beta-ketoacyl-CoA synthase family protein
AT1G08050	zinc finger (C3HC4-type RING finger) family protein
AT1G08810	"MYB60 (myb domain protein 60); DNA binding / transcription factor"
AT1G08830	"CSD1 (COPPER/ZINC SUPEROXIDE DISMUTASE 1); copper, zinc superoxide dismutase"
AT1G09430	ACLA-3 (ATP-citrate lyase A-3)
AT1G09560	"GLP5 (GERMIN-LIKE PROTEIN 5); manganese ion binding / metal ion binding / nutrient reservoir"
AT1G09790	COBL6 (COBRA-LIKE PROTEIN 6 PRECURSOR)
AT1G10060	"ATBCAT-1; branched-chain-amino-acid transaminase/ catalytic"
AT1G10070	"ATBCAT-2; branched-chain-amino-acid transaminase/ catalytic"
AT1G10500	"ATCPISCA (CHLOROPLAST-LOCALIZED ISCA-LIKE PROTEIN); structural molecule"
AT1G11050	protein kinase family protein
AT1G11170	NA
AT1G11260	"STP1 (SUGAR TRANSPORTER 1); carbohydrate transmembrane transporter/ sugar:hydrogen ion symporter"
AT1G11580	"ATPMEPCRA; pectinesterase"
AT1G12010	1-aminocyclopropane-1-carboxylate oxidase, putative / ACC oxidase, putative
AT1G12280	disease resistance protein (CC-NBS-LRR class), putative
AT1G12780	"UGE1 (UDP-D-GLUCOSE/UDP-D-GALACTOSE 4-EPIMERASE 1); UDP-glucose 4-epimerase/ protein dimerization"
AT1G12880	"ATNUDT12 (Arabidopsis thaliana Nudix hydrolase homolog 12); hydrolase"
AT1G13020	eukaryotic translation initiation factor, putative (EIF4B5)
AT1G13900	calcineurin-like phosphoesterase family protein
AT1G14970	NA
AT1G15860	calcium ion binding
AT1G17040	transcription factor-related
AT1G17060	"CYP72C1 (cytochrome P450, family 72, subfamily C, polypeptide 1); oxygen binding"
AT1G17290	"ALAAT1 (ALANINE AMINOTRANSFERAS); alanine transaminase"
AT1G17745	"PGDH (3-PHOSPHOGLYCERATE DEHYDROGENASE); phosphoglycerate dehydrogenase"
AT1G17750	leucine-rich repeat transmembrane protein kinase, putative
AT1G18670	"IBS1 (IMPAIRED IN BABA-INDUCED STERILITY 1); kinase"
AT1G18720	NA
AT1G19180	"JAZ1/TIFY10A (JASMONATE-ZIM-DOMAIN PROTEIN 1); protein binding"
AT1G19430	dehydration-responsive protein-related
AT1G19640	"JMT (JASMONIC ACID CARBOXYL METHYLTRANSFERASE); jasmonate O-methyltransferase"
AT1G19700	"BEL10/BLH10A (BEL1-LIKE HOMEODOMAIN 10); DNA binding / transcription factor"
AT1G20490	AMP-dependent synthetase and ligase family protein
AT1G20500	4-coumarate--CoA ligase family / 4-coumaroyl-CoA synthase family
AT1G20510	"OPCL1 (OPC-8:0 COA LIGASE1); 4-coumarate-CoA ligase"
AT1G20550	NA
AT1G20620	"CAT3 (CATALASE 3); catalase"
AT1G20680	NA
AT1G20696	"HMGB3 (HIGH MOBILITY GROUP B 3); transcription factor"
AT1G21000	zinc-binding family protein
AT1G21140	nodulin, putative
AT1G21400	2-oxoisovalerate dehydrogenase, putative / 3-methyl-2-oxobutanoate dehydrogenase, putative / branched-chain alpha-keto acid dehydrogenase E1 alpha subunit, putative
AT1G21460	nodulin MtN3 family protein
AT1G21790	NA
AT1G21910	AP2 domain-containing transcription factor family protein
AT1G22180	SEC14 cytosolic factor family protein / phosphoglyceride transfer family protein
AT1G22240	"APUM8 (ARABIDOPSIS PUMILIO 8); RNA binding"
AT1G22460	NA
AT1G22882	NA
AT1G22930	T-complex protein 11
AT1G23010	"LPR1 (LOW PHOSPHATE ROOT1); copper ion binding / oxidoreductase, acting on diphenols and related substances as donors, oxygen as acceptor"
AT1G23040	hydroxyproline-rich glycoprotein family protein
AT1G23050	hydroxyproline-rich glycoprotein family protein
AT1G23390	kelch repeat-containing F-box family protein
AT1G24010	NA
AT1G24030	protein kinase family protein
AT1G24540	"CYP86C1 (cytochrome P450, family 86, subfamily C, polypeptide 1); oxygen binding"
AT1G25450	very-long-chain fatty acid condensing enzyme, putative
AT1G26560	glycosyl hydrolase family 1 protein
AT1G26570	"ATUGD1/UGD1 (UDP-glucose dehydrogenase 1); UDP-glucose 6-dehydrogenase"
AT1G26930	kelch repeat-containing F-box family protein
AT1G27000	bZIP family transcription factor
AT1G27100	NA
AT1G27130	"ATGSTU13 (GLUTATHIONE S-TRANSFERASE 12); glutathione transferase"
AT1G28050	zinc finger (B-box type) family protein
AT1G28330	DRM1 (DORMANCY-ASSOCIATED PROTEIN 1)
AT1G28580	GDSL-motif lipase, putative
AT1G29050	NA
AT1G29660	GDSL-motif lipase/hydrolase family protein
AT1G30220	"ATINT2 (INOSITOL TRANSPORTER 2); carbohydrate transmembrane transporter/ sugar:hydrogen ion symporter"
AT1G30530	UDP-glucoronosyl/UDP-glucosyl transferase family protein
AT1G30900	vacuolar sorting receptor, putative
AT1G31290	PAZ domain-containing protein / piwi domain-containing protein
AT1G31820	amino acid permease family protein
AT1G32170	"XTR4 (XYLOGLUCAN ENDOTRANSGLYCOSYLASE 4); hydrolase, acting on glycosyl bonds"
AT1G32700	zinc-binding family protein
AT1G32920	NA
AT1G33970	avirulence-responsive protein, putative / avirulence induced gene protein, putative / AIG protein, putative
AT1G34580	monosaccharide transporter, putative
AT1G34640	NA
AT1G34790	"TT1 (TRANSPARENT TESTA 1); transcription factor"
AT1G42470	patched family protein
AT1G42540	ATGLR3.3 (Arabidopsis thaliana glutamate receptor 3.3)
AT1G43640	"AtTLP5 (TUBBY LIKE PROTEIN 5); phosphoric diester hydrolase/ transcription factor"
AT1G43910	AAA-type ATPase family protein
AT1G44750	"ATPUP11 (Arabidopsis thaliana purine permease 11); purine transmembrane transporter"
AT1G44820	aminoacylase, putative / N-acyl-L-amino-acid amidohydrolase, putative
AT1G45130	"BGAL5 (beta-galactosidase 5); beta-galactosidase"
AT1G45249	ABF2 (ABSCISIC ACID RESPONSIVE ELEMENTS-BINDING FACTOR 2)
AT1G47128	"RD21 (RESPONSIVE TO DEHYDRATION 21); cysteine-type peptidase"
AT1G47610	transducin family protein / WD-40 repeat family protein
AT1G49450	transducin family protein / WD-40 repeat family protein
AT1G49560	myb family transcription factor
AT1G49580	calcium-dependent protein kinase, putative / CDPK, putative
AT1G49640	hydrolase
AT1G49840	NA
AT1G50040	NA
AT1G51000	NA
AT1G51460	ABC transporter family protein
AT1G51500	"CER5 (ECERIFERUM 5); ATPase, coupled to transmembrane movement of substances"
AT1G51645	other RNA
AT1G52280	"AtRABG3d (Arabidopsis Rab GTPase homolog G3d); GTP binding"
AT1G53110	chorismate mutase
AT1G53560	NA
AT1G53790	F-box family protein
AT1G54270	"EIF4A-2 (eukaryotic translation initiation factor 4A-2); ATP-dependent helicase"
AT1G54570	esterase/lipase/thioesterase family protein
AT1G54575	unknown protein
AT1G55020	"LOX1 (Lipoxygenase 1); lipoxygenase"
AT1G55510	"BCDH BETA1 (BRANCHED-CHAIN ALPHA-KETO ACID DECARBOXYLASE E1 BETA SUBUNIT); 3-methyl-2-oxobutanoate dehydrogenase (2-methylpropanoyl-transferring)"
AT1G55760	BTB/POZ domain-containing protein
AT1G55910	"ZIP11 (ZINC TRANSPORTER 11 PRECURSOR); cation transmembrane transporter/ metal ion transmembrane transporter"
AT1G55920	"AtSerat2;1 (SERINE ACETYLTRANSFERASE 1)"
AT1G56320	NA
AT1G57980	purine permease-related
AT1G58030	"CAT2 (CATIONIC AMINO ACID TRANSPORTER 2); amino acid transmembrane transporter"
AT1G58180	carbonic anhydrase family protein / carbonate dehydratase family protein
AT1G58227	binding
AT1G60870	MEE9 (maternal effect embryo arrest 9)
AT1G61090	NA
AT1G61097	Expressed protein
AT1G61720	BAN (BANYULS)
AT1G61810	"BGLU45; hydrolase, hydrolyzing O-glycosyl compounds"
AT1G62200	proton-dependent oligopeptide transport (POT) family protein
AT1G62250	NA
AT1G62333	NA
AT1G62380	ACO2 (ACC OXIDASE 2)
AT1G62480	vacuolar calcium-binding protein-related
AT1G62660	beta-fructosidase (BFRUCT3) / beta-fructofuranosidase / invertase, vacuolar
AT1G62790	protease inhibitor/seed storage/lipid transfer protein (LTP) family protein
AT1G62800	"ASP4 (ASPARTATE AMINOTRANSFERASE 4); catalytic/ pyridoxal phosphate binding / transaminase/ transferase, transferring nitrogenous groups"
AT1G62990	"KNAT7 (Knotted-like Arabidopsis thaliana); DNA binding / transcription factor"
AT1G63120	"ATRBL2 (ARABIDOPSIS THALIANA RHOMBOID-LIKE 2); serine-type endopeptidase"
AT1G63300	NA
AT1G63690	protease-associated (PA) domain-containing protein
AT1G63740	disease resistance protein (TIR-NBS-LRR class), putative
AT1G64060	"ATRBOH F (RESPIRATORY BURST OXIDASE PROTEIN F); NAD(P)H oxidase"
AT1G64610	WD-40 repeat family protein
AT1G64900	"CYP89A2 (CYTOCHROME P450 89A2); oxygen binding"
AT1G64970	G-TMT (GAMMA-TOCOPHEROL METHYLTRANSFERASE)
AT1G65060	"4CL3 (4-coumarate:CoA ligase 3); 4-coumarate-CoA ligase"
AT1G65590	"ATHEX1/HEXO3 (BETA-HEXOSAMINIDASE 3); beta-N-acetylhexosaminidase/ hexosaminidase"
AT1G67510	leucine-rich repeat family protein
AT1G67620	NA
AT1G67880	glycosyl transferase family 17 protein
AT1G67900	phototropic-responsive NPH3 family protein
AT1G68380	NA
AT1G68490	NA
AT1G68530	"CUT1 (CUTICULAR 1); acyltransferase/ catalytic"
AT1G69840	band 7 family protein
AT1G70140	"ATFH8 (FORMIN 8); actin binding / actin filament binding / profilin binding"
AT1G70290	"ATTPS8 (Arabidopsis thaliana trehalose phosphatase/synthase 8); transferase, transferring glycosyl groups"
AT1G70380	F-box family protein
AT1G70390	F-box family protein
AT1G70440	"SRO3 (SIMILAR TO RCD ONE 3); NAD+ ADP-ribosyltransferase"
AT1G70670	caleosin-related family protein
AT1G70940	"PIN3 (PIN-FORMED 3); auxin:hydrogen symporter/ transporter"
AT1G71015	NA
AT1G71970	NA
AT1G72200	zinc finger (C3HC4-type RING finger) family protein
AT1G72470	"ATEXO70D1 (exocyst subunit EXO70 family protein D1); protein binding"
AT1G72520	lipoxygenase, putative
AT1G72690	NA
AT1G72790	hydroxyproline-rich glycoprotein family protein
AT1G72810	threonine synthase, putative
AT1G73080	"PEPR1 (PEP1 RECEPTOR 1); ATP binding / kinase/ protein binding / protein serine/threonine kinase"
AT1G73380	NA
AT1G73390	NA
AT1G73500	"ATMKK9 (Arabidopsis thaliana MAP kinase kinase 9); kinase"
AT1G73680	pathogen-responsive alpha-dioxygenase, putative
AT1G73750	NA
AT1G73760	zinc finger (C3HC4-type RING finger) family protein
AT1G74100	sulfotransferase family protein
AT1G75280	isoflavone reductase, putative
AT1G75410	"BLH3; DNA binding / transcription factor"
AT1G75750	GASA1 (GAST1 PROTEIN HOMOLOG 1)
AT1G76040	"CPK29 (calcium-dependent protein kinase 29); calmodulin-dependent protein kinase/ kinase"
AT1G76250	NA
AT1G77000	"ATSKP2;2/SKP2B (ARABIDOPSIS HOMOLOG OF HOMOLOG OF HUMAN SKP2 2); ubiquitin-protein ligase"
AT1G77240	AMP-binding protein, putative
AT1G77760	NIA1 (NITRATE REDUCTASE 1)
AT1G77850	"ARF17 (AUXIN RESPONSE FACTOR 17); transcription factor"
AT1G77960	NA
AT1G78210	hydrolase, alpha/beta fold family protein
AT1G78680	"ATGGH2 (GAMMA-GLUTAMYL HYDROLASE 2); gamma-glutamyl hydrolase"
AT1G78830	curculin-like (mannose-binding) lectin family protein
AT1G79520	cation efflux family protein
AT1G79840	"GL2 (GLABRA 2); DNA binding / transcription factor"
AT1G80510	amino acid transporter family protein
AT1G80950	phospholipid/glycerol acyltransferase family protein
AT2G01660	33 kDa secretory protein-related
AT2G01670	"ATNUDT17 (Arabidopsis thaliana Nudix hydrolase homolog 17); hydrolase"
AT2G02000	"GAD3 (GLUTAMATE DECARBOXYLASE 3); calmodulin binding"
AT2G02580	"CYP71B9 (cytochrome P450, family 71, subfamily B, polypeptide 9); oxygen binding"
AT2G03810	18S pre-ribosomal assembly protein gar2-related
AT2G03980	GDSL-motif lipase/hydrolase family protein
AT2G04160	"AIR3 (Auxin-Induced in Root cultures 3); subtilase"
AT2G04620	cation efflux family protein
AT2G04780	FLA7
AT2G05910	NA
AT2G06050	"OPR3 (OPDA-REDUCTASE 3); 12-oxophytodienoate reductase"
AT2G11810	"MGDC (monogalactosyldiacylglycerol synthase type C); 1,2-diacylglycerol 3-beta-galactosyltransferase"
AT2G12462	NA
AT2G13560	malate oxidoreductase, putative
AT2G16280	very-long-chain fatty acid condensing enzyme, putative
AT2G16405	transducin family protein / WD-40 repeat family protein
AT2G16720	"MYB7 (myb domain protein 7); DNA binding / transcription factor"
AT2G16790	shikimate kinase family protein
AT2G16890	UDP-glucoronosyl/UDP-glucosyl transferase family protein
AT2G17110	NA
AT2G17280	phosphoglycerate/bisphosphoglycerate mutase family protein
AT2G17290	"CPK6 (CALCIUM-DEPENDENT PROTEIN KINASE 6); calmodulin-dependent protein kinase/ kinase"
AT2G17480	"MLO8 (MILDEW RESISTANCE LOCUS O 8); calmodulin binding"
AT2G17690	F-box family protein
AT2G17710	NA
AT2G17730	zinc finger (C3HC4-type RING finger) family protein
AT2G17990	NA
AT2G19570	CDA1 (CYTIDINE DEAMINASE 1)
AT2G20100	ethylene-responsive family protein
AT2G21120	NA
AT2G21180	NA
AT2G22500	mitochondrial substrate carrier family protein
AT2G22620	lyase
AT2G22950	calcium-transporting ATPase, plasma membrane-type, putative / Ca2+-ATPase, putative (ACA7)
AT2G23780	zinc finger (C3HC4-type RING finger) family protein
AT2G23790	NA
AT2G23910	cinnamoyl-CoA reductase-related
AT2G24390	NA
AT2G25220	protein kinase family protein
AT2G25450	2-oxoglutarate-dependent dioxygenase, putative
AT2G25540	"CESA10 (CELLULOSE SYNTHASE 10); transferase, transferring glycosyl groups"
AT2G25690	senescence-associated protein-related
AT2G27030	"CAM5 (CALMODULIN 5); calcium ion binding"
AT2G27500	glycosyl hydrolase family 17 protein
AT2G28110	"FRA8 (FRAGILE FIBER8); transferase"
AT2G28120	nodulin family protein
AT2G28130	NA
AT2G28380	"DRB2 (DSRNA-BINDING PROTEIN 2); double-stranded RNA binding"
AT2G28400	NA
AT2G28630	beta-ketoacyl-CoA synthase family protein
AT2G28650	"ATEXO70H8 (exocyst subunit EXO70 family protein H8); protein binding"
AT2G29410	"MTPB1; efflux transmembrane transporter/ zinc ion transmembrane transporter"
AT2G29730	UDP-glucoronosyl/UDP-glucosyl transferase family protein
AT2G29940	"ATPDR3/PDR3 (PLEIOTROPIC DRUG RESISTANCE 3); ATPase, coupled to transmembrane movement of substances"
AT2G29995	NA
AT2G30010	NA
AT2G30070	"ATKT1 (Arabidopsis thaliana K+ uptake 1); potassium ion transmembrane transporter"
AT2G30100	ubiquitin family protein
AT2G30270	NA
AT2G31070	"TCP10 (TCP DOMAIN PROTEIN 10); transcription factor"
AT2G31240	tetratricopeptide repeat (TPR)-containing protein
AT2G31360	"ADS2 (16:0DELTA9 ARABIDOPSIS DESATURASE 2); oxidoreductase"
AT2G31570	"ATGPX2 (GLUTATHIONE PEROXIDASE 2); glutathione peroxidase"
AT2G31600	NA
AT2G32150	haloacid dehalogenase-like hydrolase family protein
AT2G32190	NA
AT2G32430	galactosyltransferase family protein
AT2G32510	"MAPKKK17 (Mitogen-activated protein kinase kinase kinase 17); kinase"
AT2G32750	exostosin family protein
AT2G33050	leucine-rich repeat family protein
AT2G33480	"ANAC041 (Arabidopsis NAC domain containing protein 41); transcription factor"
AT2G33550	gt-2-related
AT2G33770	"ATUBC24/PHO2/UBC24 (PHOSPHATE 2); ubiquitin-protein ligase"
AT2G33830	dormancy/auxin associated family protein
AT2G33990	"IQD9 (IQ-domain 9); calmodulin binding"
AT2G34200	zinc finger (C3HC4-type RING finger) family protein
AT2G35290	NA
AT2G36310	inosine-uridine preferring nucleoside hydrolase family protein
AT2G36830	"GAMMA-TIP (Tonoplast intrinsic protein (TIP) gamma); water channel"
AT2G36950	heavy-metal-associated domain-containing protein
AT2G37130	peroxidase 21 (PER21) (P21) (PRXR5)
AT2G37300	unknown protein
AT2G37360	ABC transporter family protein
AT2G38170	"CAX1 (CATION EXCHANGER 1); calcium ion transmembrane transporter/ calcium:hydrogen antiporter"
AT2G38250	DNA-binding protein-related
AT2G38280	"FAC1 (EMBRYONIC FACTOR1); AMP deaminase"
AT2G39360	protein kinase family protein
AT2G39400	hydrolase, alpha/beta fold family protein
AT2G39420	esterase/lipase/thioesterase family protein
AT2G39510	nodulin MtN21 family protein
AT2G39650	NA
AT2G39890	"ProT1 (PROLINE TRANSPORTER 1); amino acid transmembrane transporter"
AT2G40000	NA
AT2G40020	NA
AT2G40140	"CZF1/ZFAR1; transcription factor"
AT2G40160	NA
AT2G40270	protein kinase family protein
AT2G40370	"LAC5 (laccase 5); copper ion binding / oxidoreductase"
AT2G42010	"PLDBETA1 (PHOSPHOLIPASE D BETA 1); phospholipase D"
AT2G42040	NA
AT2G42860	unknown protein
AT2G43261	NA
AT2G44500	NA
AT2G45220	pectinesterase family protein
AT2G45650	"AGL6 (AGAMOUS LIKE-6); DNA binding / transcription factor"
AT2G45840	NA
AT2G45920	U-box domain-containing protein
AT2G46680	"ATHB-7 (ARABIDOPSIS THALIANA HOMEOBOX 7); transcription factor"
AT2G46790	"APRR9 (PSEUDO-RESPONSE REGULATOR 9); transcription regulator"
AT2G46960	"CYP709B1 (cytochrome P450, family 709, subfamily B, polypeptide 1); oxygen binding"
AT2G47240	long-chain-fatty-acid--CoA ligase family protein / long-chain acyl-CoA synthetase family protein
AT2G47750	GH3.9 (PUTATIVE INDOLE-3-ACETIC ACID-AMIDO SYNTHETASE GH3.9)
AT2G48030	endonuclease/exonuclease/phosphatase family protein
AT3G01640	GHMP kinase family protein
AT3G01650	"RGLG1 (RING DOMAIN LIGASE1); protein binding / zinc ion binding"
AT3G02070	OTU-like cysteine protease family protein
AT3G02830	"ZFN1 (ZINC FINGER PROTEIN 1); nucleic acid binding"
AT3G02875	"ILR1 (IAA-LEUCINE RESISTANT 1); metallopeptidase"
AT3G02930	NA
AT3G03560	NA
AT3G04070	"ANAC047 (Arabidopsis NAC domain containing protein 47); transcription factor"
AT3G04280	"ARR22 (ARABIDOPSIS RESPONSE REGULATOR 22); transcription regulator/ two-component response regulator"
AT3G04940	"ATCYSD1 (Arabidopsis thaliana cysteine synthase D1); cysteine synthase"
AT3G05010	transmembrane protein, putative
AT3G05390	NA
AT3G05400	sugar transporter, putative
AT3G05700	drought-responsive family protein
AT3G05880	RCI2A (RARE-COLD-INDUCIBLE 2A)
AT3G06350	"EMB3004/MEE32 (EMBRYO DEFECTIVE 3004); 3-dehydroquinate dehydratase/ NADP binding / binding / catalytic/ shikimate 5-dehydrogenase"
AT3G06410	nucleic acid binding
AT3G06810	"IBR3 (IBA-RESPONSE 3); acyl-CoA dehydrogenase/ oxidoreductase"
AT3G06840	NA
AT3G06860	"MFP2 (MULTIFUNCTIONAL PROTEIN); enoyl-CoA hydratase"
AT3G07340	basic helix-loop-helix (bHLH) family protein
AT3G07390	"AIR12 (Auxin-Induced in Root cultures 12); extracellular matrix structural constituent"
AT3G07570	membrane protein, putative
AT3G08710	"ATH9 (thioredoxin H-type 9); thiol-disulfide exchange intermediate"
AT3G08860	alanine--glyoxylate aminotransferase, putative / beta-alanine-pyruvate aminotransferase, putative / AGT, putative
AT3G08870	lectin protein kinase, putative
AT3G09950	NA
AT3G10320	NA
AT3G10590	myb family transcription factor
AT3G11000	NA
AT3G11100	transcription factor
AT3G11540	"SPY (SPINDLY); transferase, transferring glycosyl groups"
AT3G11660	NHL1 (NDR1/HIN1-like 1)
AT3G11690	NA
AT3G13330	binding
AT3G13380	"BRL3 (BRI1-LIKE 3); protein binding / protein kinase"
AT3G13530	"MAPKKK7 (MAP3K EPSILON PROTEIN KINASE); kinase"
AT3G13720	prenylated rab acceptor (PRA1) family protein
AT3G14760	NA
AT3G14960	galactosyltransferase family protein
AT3G15820	phosphatidic acid phosphatase-related / PAP2-related
AT3G16340	"ATPDR1/PDR1 (PLEIOTROPIC DRUG RESISTANCE 1); ATPase, coupled to transmembrane movement of substances"
AT3G16370	GDSL-motif lipase/hydrolase family protein
AT3G16560	protein phosphatase 2C-related / PP2C-related
AT3G16720	"ATL2 (Arabidopsis T?xicos en Levadura 2); protein binding / zinc ion binding"
AT3G17250	protein phosphatase 2C-related / PP2C-related
AT3G17420	"GPK1 (Glyoxysomal protein kinase 1); kinase"
AT3G17510	"CIPK1 (CBL-INTERACTING PROTEIN KINASE 1); kinase"
AT3G17820	"ATGSKB6 (Arabidopsis thaliana glutamine synthase clone KB6); glutamate-ammonia ligase"
AT3G17860	JAI3/JAZ3/TIFY6B (JASMONATE-ZIM-DOMAIN PROTEIN 3)
AT3G18490	aspartyl protease family protein
AT3G20340	NA
AT3G20520	glycerophosphoryl diester phosphodiesterase family protein
AT3G21230	"4CL5 (4-COUMARATE:COA LIGASE 5); 4-coumarate-CoA ligase"
AT3G21250	ATMRP6 (Arabidopsis thaliana multidrug resistance-associated protein 6)
AT3G21670	nitrate transporter (NTP3)
AT3G21710	unknown protein
AT3G21830	"ASK8 (ARABIDOPSIS SKP1-LIKE 8); ubiquitin-protein ligase"
AT3G22740	"HMT3 (Homocysteine S-methyltransferase 3); homocysteine S-methyltransferase"
AT3G22810	NA
AT3G22850	NA
AT3G22910	calcium-transporting ATPase, plasma membrane-type, putative / Ca(2+)-ATPase, putative (ACA13)
AT3G23410	alcohol oxidase-related
AT3G23560	"ALF5 (ABERRANT LATERAL ROOT FORMATION 5); antiporter/ transporter"
AT3G23570	dienelactone hydrolase family protein
AT3G23600	dienelactone hydrolase family protein
AT3G23790	AMP-binding protein, putative
AT3G23810	"SAHH2 (S-ADENOSYL-L-HOMOCYSTEINE (SAH) HYDROLASE 2); adenosylhomocysteinase"
AT3G23820	"GAE6 (UDP-D-GLUCURONATE 4-EPIMERASE 6); catalytic"
AT3G24503	"ALDH2C4 (REDUCED EPIDERMAL FLUORESCENCE1); 3-chloroallyl aldehyde dehydrogenase/ aldehyde dehydrogenase (NAD)"
AT3G25290	auxin-responsive family protein
AT3G25585	"AAPT2 (AMINOALCOHOLPHOSPHOTRANSFERASE); phosphatidyltransferase"
AT3G25590	NA
AT3G26440	NA
AT3G27300	"G6PD5 (GLUCOSE-6-PHOSPHATE DEHYDROGENASE 5); glucose-6-phosphate dehydrogenase"
AT3G27960	kinesin light chain-related
AT3G28100	nodulin MtN21 family protein
AT3G28340	"GATL10 (Galacturonosyltransferase-like 10); polygalacturonate 4-alpha-galacturonosyltransferase/ transferase, transferring hexosyl groups"
AT3G28910	"MYB30 (myb domain protein 30); DNA binding / transcription factor"
AT3G29075	glycine-rich protein
AT3G29630	glycosyltransferase family protein
AT3G44200	"ATNEK6/IBO1/NEK6 (NIMA (NEVER IN MITOSIS, GENE A)-RELATED 6); kinase"
AT3G44610	protein kinase family protein
AT3G44720	"ADT4 (AROGENATE DEHYDRATASE 4); arogenate dehydratase/ prephenate dehydratase"
AT3G45870	integral membrane family protein / nodulin MtN21-related
AT3G45970	ATEXLA1 (ARABIDOPSIS THALIANA EXPANSIN-LIKE A1)
AT3G46080	zinc finger (C2H2 type) family protein
AT3G46770	transcriptional factor B3 family protein
AT3G46930	protein kinase family protein
AT3G48240	octicosapeptide/Phox/Bem1p (PB1) domain-containing protein
AT3G48350	cysteine proteinase, putative
AT3G48460	GDSL-motif lipase/hydrolase family protein
AT3G49360	glucosamine/galactosamine-6-phosphate isomerase family protein
AT3G50060	"MYB77; DNA binding / transcription factor"
AT3G50700	"ATIDD2 (ARABIDOPSIS THALIANA INDETERMINATE(ID)-DOMAIN 2); nucleic acid binding / transcription factor/ zinc ion binding"
AT3G50770	calmodulin-related protein, putative
AT3G50830	COR413-PM2 (cold regulated 413 plasma membrane 2)
AT3G51000	epoxide hydrolase, putative
AT3G51770	ETO1 (ETHYLENE OVERPRODUCER 1)
AT3G51895	"SULTR3;1 (SULFATE TRANSPORTER 1); sulfate transmembrane transporter"
AT3G52105	NA
AT3G52710	NA
AT3G52820	"ATPAP22/PAP22 (purple acid phosphatase 22); acid phosphatase/ protein serine/threonine phosphatase"
AT3G53350	myosin heavy chain-related
AT3G53510	ABC transporter family protein
AT3G54100	NA
AT3G54340	"AP3 (APETALA 3); DNA binding / transcription factor"
AT3G54620	"ATBZIP25/BZO2H4 (ARABIDOPSIS THALIANA BASIC LEUCINE ZIPPER 25); protein heterodimerization/ transcription factor"
AT3G54740	NA
AT3G55420	NA
AT3G55470	C2 domain-containing protein
AT3G55980	zinc finger (CCCH-type) family protein
AT3G56200	amino acid transporter family protein
AT3G57200	NA
AT3G57240	"BG3 (BETA-1,3-GLUCANASE 3); hydrolase, hydrolyzing O-glycosyl compounds"
AT3G57390	"AGL18 (AGAMOUS-LIKE 18); transcription factor"
AT3G57630	exostosin family protein
AT3G58780	"SHP1 (SHATTERPROOF 1); DNA binding / transcription factor"
AT3G59620	NA
AT3G59810	small nuclear ribonucleoprotein F, putative / U6 snRNA-associated Sm-like protein, putative / Sm protein F, putative
AT3G60160	ATMRP9 (Arabidopsis thaliana multidrug resistance-associated protein 9)
AT3G61750	auxin-responsive protein -related
AT3G61898	unknown protein
AT3G62610	"AtMYB11 (myb domain protein 11); DNA binding / transcription factor"
AT3G62650	binding
AT4G00220	JLO/LBD30 (JAGGED LATERAL ORGANS)
AT4G00360	"CYP86A2 (ABERRANT INDUCTION OF TYPE THREE GENES 1); oxygen binding"
AT4G00390	transcription regulator
AT4G00540	"ATMYB3R2/MYB3R-2/PC-MYB2 (MYB DOMAIN PROTEIN 3R2, PUTATIVE C-MYB-LIKE TRANSCRIPTION FACTOR); DNA binding / transcription factor"
AT4G00570	malate oxidoreductase, putative
AT4G00750	dehydration-responsive family protein
AT4G01010	"ATCNGC13 (cyclic nucleotide gated channel 13); calmodulin binding / cyclic nucleotide binding / ion channel"
AT4G01070	"GT72B1; UDP-glucosyltransferase/ UDP-glycosyltransferase/ transferase, transferring glycosyl groups"
AT4G01430	nodulin MtN21 family protein
AT4G01480	"ATPPA5 (ARABIDOPSIS THALIANA PYROPHOSPHORYLASE 5); inorganic diphosphatase/ pyrophosphatase"
AT4G01610	cathepsin B-like cysteine protease, putative
AT4G01840	"KCO5 (Ca2+ activated outward rectifying K+ channel 5); outward rectifier potassium channel"
AT4G01970	"ATSTS (ARABIDOPSIS THALIANA STACHYOSE SYNTHASE); galactinol-raffinose galactosyltransferase/ hydrolase, hydrolyzing O-glycosyl compounds"
AT4G02075	"PIT1 (PITCHOUN 1); protein binding / zinc ion binding"
AT4G03420	NA
AT4G03560	"ATTPC1 (TWO-PORE CHANNEL 1); calcium channel/ voltage-gated calcium channel"
AT4G03820	NA
AT4G07390	PQ-loop repeat family protein / transmembrane family protein
AT4G09080	ATTOC75-IV/TOC75-IV (TRANSLOCON OUTER MEMBRANE COMPLEX 75-IV)
AT4G09490	RNase H domain-containing protein
AT4G09649	unknown protein
AT4G09820	"TT8 (TRANSPARENT TESTA 8); DNA binding / transcription factor"
AT4G09840	unknown protein
AT4G09960	"STK (SEEDSTICK); transcription factor"
AT4G10060	catalytic
AT4G10120	"ATSPS4F; sucrose-phosphate synthase/ transferase, transferring glycosyl groups"
AT4G10140	NA
AT4G10360	NA
AT4G11780	NA
AT4G12080	DNA-binding family protein
AT4G12230	esterase/lipase/thioesterase family protein
AT4G12450	NA
AT4G12460	oxysterol binding
AT4G12720	"AtNUDT7 (ARABIDOPSIS THALIANA NUDIX HYDROLASE HOMOLOG 7); hydrolase/ nucleoside-diphosphatase"
AT4G12910	"SCPL20 (serine carboxypeptidase-like 20); serine carboxypeptidase"
AT4G12960	gamma interferon responsive lysosomal thiol reductase family protein / GILT family protein
AT4G13340	leucine-rich repeat family protein / extensin family protein
AT4G13345	MEE55 (maternal effect embryo arrest 55)
AT4G13840	transferase family protein
AT4G14020	rapid alkalinization factor (RALF) family protein
AT4G14030	selenium-binding protein, putative
AT4G14365	zinc finger (C3HC4-type RING finger) family protein / ankyrin repeat family protein
AT4G14730	transmembrane protein-related
AT4G14760	M protein repeat-containing protein
AT4G15080	zinc finger (DHHC type) family protein
AT4G15400	transferase family protein
AT4G15540	nodulin-related
AT4G15550	"IAGLU (INDOLE-3-ACETATE BETA-D-GLUCOSYLTRANSFERASE); UDP-glycosyltransferase/ transferase, transferring glycosyl groups"
AT4G16130	"ARA1 (ARABINOSE KINASE); ATP binding / galactokinase"
AT4G16180	NA
AT4G16190	cysteine proteinase, putative
AT4G16563	aspartyl protease family protein
AT4G16620	integral membrane family protein / nodulin MtN21-related
AT4G16680	RNA helicase, putative
AT4G16745	exostosin family protein
AT4G16760	ACX1 (ACYL-COA OXIDASE 1)
AT4G17090	"CT-BMY (BETA-AMYLASE 3, BETA-AMYLASE 8); beta-amylase"
AT4G17280	auxin-responsive family protein
AT4G17340	"DELTA-TIP2/TIP2;2 (tonoplast intrinsic protein 2;2); water channel"
AT4G17480	palmitoyl protein thioesterase family protein
AT4G17483	palmitoyl protein thioesterase family protein
AT4G17660	protein kinase, putative
AT4G18090	unknown protein
AT4G18320	NA
AT4G18960	"AG (AGAMOUS); transcription factor"
AT4G19120	ERD3 (EARLY-RESPONSIVE TO DEHYDRATION 3)
AT4G19420	pectinacetylesterase family protein
AT4G19570	DNAJ heat shock N-terminal domain-containing protein
AT4G20260	DREPP plasma membrane polypeptide family protein
AT4G20320	CTP synthase
AT4G20390	integral membrane family protein
AT4G20820	FAD-binding domain-containing protein
AT4G20860	FAD-binding domain-containing protein
AT4G21215	unknown protein
AT4G21865	unknown protein
AT4G22110	alcohol dehydrogenase, putative
AT4G22380	ribosomal protein L7Ae/L30e/S12e/Gadd45 family protein
AT4G22780	ACR7 (ACT Domain Repeat 7)
AT4G22880	LDOX (TANNIN DEFICIENT SEED 4)
AT4G23400	"PIP1;5/PIP1D (plasma membrane intrinsic protein 1;5); water channel"
AT4G23450	zinc finger (C3HC4-type RING finger) family protein
AT4G25640	MATE efflux family protein
AT4G25960	"PGP2 (P-GLYCOPROTEIN 2); ATPase, coupled to transmembrane movement of substances"
AT4G25970	"PSD3 (PHOSPHATIDYLSERINE DECARBOXYLASE 3); calcium ion binding / phosphatidylserine decarboxylase"
AT4G26080	"ABI1 (ABA INSENSITIVE 1); calcium ion binding / protein serine/threonine phosphatase"
AT4G26220	caffeoyl-CoA 3-O-methyltransferase, putative
AT4G26420	"GAMT1; S-adenosylmethionine-dependent methyltransferase/ gibberellin carboxyl-O-methyltransferase"
AT4G26590	"ATOPT5 (oligopeptide transporter 5); oligopeptide transporter"
AT4G27310	zinc finger (B-box type) family protein
AT4G27830	glycosyl hydrolase family 1 protein
AT4G27980	NA
AT4G28150	NA
AT4G28570	alcohol oxidase-related
AT4G29210	"GGT3/GGT4 (GAMMA-GLUTAMYL TRANSPEPTIDASE 3); gamma-glutamyltransferase/ glutathione gamma-glutamylcysteinyltransferase"
AT4G29530	2,3-diketo-5-methylthio-1-phosphopentane phosphatase family
AT4G29570	cytidine deaminase, putative / cytidine aminohydrolase, putative
AT4G29580	cytidine deaminase, putative / cytidine aminohydrolase, putative
AT4G29640	cytidine deaminase, putative / cytidine aminohydrolase, putative
AT4G29850	NA
AT4G29860	"EMB2757/TAN (EMBRYO DEFECTIVE 2757); nucleotide binding"
AT4G29950	microtubule-associated protein
AT4G30080	"ARF16 (AUXIN RESPONSE FACTOR 16); miRNA binding / transcription factor"
AT4G30210	ATR2 (ARABIDOPSIS P450 REDUCTASE 2)
AT4G30260	integral membrane Yip1 family protein
AT4G30270	"MERI5B (MERISTEM-5); hydrolase, acting on glycosyl bonds / xyloglucan:xyloglucosyl transferase"
AT4G30470	cinnamoyl-CoA reductase-related
AT4G31060	AP2 domain-containing transcription factor, putative
AT4G32150	VAMP7C (VESICLE-ASSOCIATED MEMBRANE PROTEIN 7C)
AT4G32272	NA
AT4G32350	NA
AT4G32480	NA
AT4G32940	"GAMMA-VPE (Vacuolar processing enzyme gamma); cysteine-type endopeptidase"
AT4G33150	LKR (SACCHAROPINE DEHYDROGENASE)
AT4G33565	zinc finger (C3HC4-type RING finger) family protein
AT4G34000	"ABF3/DPBF5 (ABSCISIC ACID RESPONSIVE ELEMENTS-BINDING FACTOR 3); DNA binding / protein binding / transcription activator/ transcription factor"
AT4G34138	"UGT73B1 (UDP-GLUCOSYL TRANSFERASE 73B1); UDP-glycosyltransferase/ abscisic acid glucosyltransferase"
AT4G34180	cyclase family protein
AT4G34320	NA
AT4G34500	protein kinase family protein
AT4G34640	"SQS1 (SQUALENE SYNTHASE 1); farnesyl-diphosphate farnesyltransferase"
AT4G34990	"AtMYB32 (myb domain protein 32); DNA binding / transcription factor"
AT4G35060	heavy-metal-associated domain-containing protein / copper chaperone (CCH)-related
AT4G35840	zinc finger (C3HC4-type RING finger) family protein
AT4G36780	brassinosteroid signalling positive regulator-related
AT4G37310	"CYP81H1 (cytochrome P450, family 81, subfamily H, polypeptide 1); oxygen binding"
AT4G37320	"CYP81D5 (cytochrome P450, family 81, subfamily D, polypeptide 5); oxygen binding"
AT4G37520	peroxidase 50 (PER50) (P50) (PRXR2)
AT4G37530	peroxidase, putative
AT4G37790	"HAT22 (homeobox-leucine zipper protein 22); transcription factor"
AT4G39210	APL3 (large subunit of AGP 3)
AT4G39640	"GGT1 (GAMMA-GLUTAMYL TRANSPEPTIDASE 1); gamma-glutamyltransferase/ glutathione gamma-glutamylcysteinyltransferase"
AT4G39780	AP2 domain-containing transcription factor, putative
AT5G01225	NA
AT5G01520	zinc finger (C3HC4-type RING finger) family protein
AT5G01640	prenylated rab acceptor (PRA1) family protein
AT5G01800	saposin B domain-containing protein
AT5G02030	"LSN (LARSON); DNA binding / transcription factor"
AT5G02540	short-chain dehydrogenase/reductase (SDR) family protein
AT5G02880	UPL4 (ubiquitin-protein ligase 4)
AT5G02970	hydrolase, alpha/beta fold family protein
AT5G03030	DNAJ heat shock N-terminal domain-containing protein
AT5G03140	lectin protein kinase family protein
AT5G03240	"UBQ3 (POLYUBIQUITIN 3); protein binding"
AT5G03280	"EIN2 (ETHYLENE INSENSITIVE 2); transporter"
AT5G03380	heavy-metal-associated domain-containing protein
AT5G03630	"ATMDAR2; monodehydroascorbate reductase (NADH)"
AT5G04340	"C2H2 (ZINC FINGER OF ARABIDOPSIS THALIANA 6); nucleic acid binding / transcription factor/ zinc ion binding"
AT5G04530	beta-ketoacyl-CoA synthase family protein
AT5G05110	cysteine protease inhibitor, putative / cystatin, putative
AT5G05230	ubiquitin-protein ligase
AT5G05600	oxidoreductase, 2OG-Fe(II) oxygenase family protein
AT5G06430	thioredoxin-related
AT5G06720	peroxidase, putative
AT5G06930	NA
AT5G07220	"ATBAG3 (ARABIDOPSIS THALIANA BCL-2-ASSOCIATED ATHANOGENE 3); protein binding"
AT5G07470	"PMSR3 (PEPTIDEMETHIONINE SULFOXIDE REDUCTASE 3); peptide-methionine-(S)-S-oxide reductase"
AT5G07680	"ANAC079/ANAC080/ATNAC4 (Arabidopsis NAC domain containing protein 79, Arabidopsis NAC domain containing protein 80); transcription factor"
AT5G07790	NA
AT5G07820	NA
AT5G07990	"TT7 (TRANSPARENT TESTA 7); flavonoid 3'-monooxygenase/ oxygen binding"
AT5G08260	"SCPL35 (serine carboxypeptidase-like 35); serine carboxypeptidase"
AT5G10180	AST68 (Sulfate transporter 2.1)
AT5G10190	transporter-related
AT5G10380	zinc finger (C3HC4-type RING finger) family protein
AT5G10650	zinc finger (C3HC4-type RING finger) family protein
AT5G10770	chloroplast nucleoid DNA-binding protein, putative
AT5G11670	"ATNADP-ME2 (NADP-MALIC ENZYME 2); malate dehydrogenase (oxaloacetate-decarboxylating) (NADP+)/ malic enzyme/ oxidoreductase, acting on NADH or NADPH, NAD or NADP as acceptor"
AT5G11740	AGP15 (ARABINOGALACTAN PROTEIN 15)
AT5G11860	NLI interacting factor (NIF) family protein
AT5G12950	catalytic
AT5G12970	C2 domain-containing protein
AT5G13400	proton-dependent oligopeptide transport (POT) family protein
AT5G13550	"SULTR4;1 (Sulfate transporter 4.1); sulfate transmembrane transporter"
AT5G13930	"ATCHS/CHS/TT4 (CHALCONE SYNTHASE); naringenin-chalcone synthase"
AT5G14130	peroxidase, putative
AT5G14920	gibberellin-regulated family protein
AT5G14930	"SAG101 (SENESCENCE-ASSOCIATED GENE 101); triacylglycerol lipase"
AT5G15470	"GAUT14 (Galacturonosyltransferase 14); polygalacturonate 4-alpha-galacturonosyltransferase/ transferase, transferring glycosyl groups / transferase, transferring hexosyl groups"
AT5G15740	NA
AT5G15750	RNA-binding S4 domain-containing protein
AT5G15800	"SEP1 (SEPALLATA1); DNA binding / transcription factor"
AT5G16110	NA
AT5G17220	"ATGSTF12 (GLUTATHIONE S-TRANSFERASE 26); glutathione transferase"
AT5G17640	NA
AT5G18040	NA
AT5G18130	NA
AT5G18390	pentatricopeptide (PPR) repeat-containing protein
AT5G18460	NA
AT5G18550	nucleic acid binding
AT5G18850	NA
AT5G20250	"DIN10 (DARK INDUCIBLE 10); hydrolase, hydrolyzing O-glycosyl compounds"
AT5G20280	"ATSPS1F (SUCROSE PHOSPHATE SYNTHASE 1F); sucrose-phosphate synthase/ transferase, transferring glycosyl groups"
AT5G20700	senescence-associated protein-related
AT5G20730	"NPH4 (NON-PHOTOTROPHIC HYPOCOTYL); transcription factor"
AT5G20940	glycosyl hydrolase family 3 protein
AT5G21150	PAZ domain-containing protein / piwi domain-containing protein
AT5G22200	harpin-induced family protein / HIN1 family protein / harpin-responsive family protein
AT5G22350	NA
AT5G22460	esterase/lipase/thioesterase family protein
AT5G23260	"TT16 (TRANSPARENT TESTA16); transcription factor"
AT5G23340	protein binding
AT5G23530	"ATCXE18 (ARABIDOPSIS THALIANA CARBOXYESTERASE 18); carboxylesterase"
AT5G23660	MTN3 (ARABIDOPSIS HOMOLOG OF MEDICAGO TRUNCATULA MTN3)
AT5G23750	remorin family protein
AT5G24120	"SIGE (RNA polymerase sigma subunit E); DNA binding / DNA-directed RNA polymerase/ sigma factor/ transcription factor"
AT5G25220	"KNAT3 (KNOTTED1-LIKE HOMEOBOX GENE 3); transcription factor"
AT5G26120	glycosyl hydrolase family protein 51
AT5G26720	unknown protein
AT5G33290	"XGD1 (XYLOGALACTURONAN DEFICIENT 1); catalytic"
AT5G35410	"SOS2 (SALT OVERLY SENSITIVE 2); kinase"
AT5G36940	"CAT3 (CATIONIC AMINO ACID TRANSPORTER 3); cationic amino acid transmembrane transporter"
AT5G37560	nucleic acid binding / zinc ion binding
AT5G39130	germin-like protein, putative
AT5G39190	"GLP2A (GERMIN-LIKE PROTEIN 2A); manganese ion binding / metal ion binding / nutrient reservoir"
AT5G39220	hydrolase, alpha/beta fold family protein
AT5G40210	nodulin MtN21 family protein
AT5G40230	nodulin-related
AT5G40450	NA
AT5G40850	"UPM1 (UROPHORPHYRIN METHYLASE 1); uroporphyrin-III C-methyltransferase"
AT5G40880	WD-40 repeat family protein / zfwd3 protein (ZFWD3)
AT5G40890	"ATCLC-A (CHLORIDE CHANNEL A); anion channel/ voltage-gated chloride channel"
AT5G41040	transferase family protein
AT5G41800	amino acid transporter family protein
AT5G41810	NA
AT5G42230	"SCPL41 (serine carboxypeptidase-like 41); serine carboxypeptidase"
AT5G42235	Expressed protein
AT5G42250	alcohol dehydrogenase, putative
AT5G42690	NA
AT5G42800	"DFR (DIHYDROFLAVONOL 4-REDUCTASE); dihydrokaempferol 4-reductase"
AT5G42930	triacylglycerol lipase
AT5G43180	NA
AT5G43190	F-box family protein (FBX6)
AT5G43420	zinc finger (C3HC4-type RING finger) family protein
AT5G44250	NA
AT5G44290	protein kinase family protein
AT5G44350	ethylene-responsive nuclear protein -related
AT5G45320	NA
AT5G45510	leucine-rich repeat family protein
AT5G45770	leucine-rich repeat family protein
AT5G45940	"ATNUDT11 (Arabidopsis thaliana Nudix hydrolase homolog 11); hydrolase"
AT5G46080	protein kinase family protein
AT5G46180	"delta-OAT (ornithine- delta-aminotransferase); ornithine-oxo-acid transaminase"
AT5G47050	ATP binding / protein binding / shikimate kinase/ zinc ion binding
AT5G47150	YDG/SRA domain-containing protein
AT5G47530	auxin-responsive protein, putative
AT5G47560	"ATSDAT/ATTDT (TONOPLAST DICARBOXYLATE TRANSPORTER); malate transmembrane transporter/ sodium:dicarboxylate symporter"
AT5G47770	"FPS1 (FARNESYL DIPHOSPHATE SYNTHASE 1); dimethylallyltranstransferase/ geranyltranstransferase"
AT5G48100	"TT10 (TRANSPARENT TESTA 10); laccase"
AT5G49040	disease resistance-responsive protein-related / dirigent protein-related
AT5G49320	NA
AT5G49360	"BXL1 (BETA-XYLOSIDASE 1); hydrolase, hydrolyzing O-glycosyl compounds"
AT5G49810	"MMT (methionine S-methyltransferase); S-adenosylmethionine-dependent methyltransferase"
AT5G49890	"CLC-C (chloride channel C); anion channel/ voltage-gated chloride channel"
AT5G49900	catalytic
AT5G50360	NA
AT5G51290	ceramide kinase-related
AT5G51950	glucose-methanol-choline (GMC) oxidoreductase family protein
AT5G52060	"ATBAG1 (ARABIDOPSIS THALIANA BCL-2-ASSOCIATED ATHANOGENE 1); protein binding"
AT5G52280	protein transport protein-related
AT5G52510	scarecrow-like transcription factor 8 (SCL8)
AT5G52540	NA
AT5G52810	ornithine cyclodeaminase/mu-crystallin family protein
AT5G53250	AGP22/ATAGP22 (ARABINOGALACTAN PROTEINS 22)
AT5G53370	"ATPMEPCRF; pectinesterase"
AT5G53750	NA
AT5G53870	plastocyanin-like domain-containing protein
AT5G54160	ATOMT1 (O-METHYLTRANSFERASE 1)
AT5G54780	RAB GTPase activator
AT5G54840	GTP-binding family protein
AT5G55250	"IAMT1 (IAA CARBOXYLMETHYLTRANSFERASE 1); S-adenosylmethionine-dependent methyltransferase"
AT5G55400	fimbrin-like protein, putative
AT5G55950	transporter-related
AT5G56510	"APUM12 (ARABIDOPSIS PUMILIO 12); RNA binding"
AT5G56870	"BGAL4 (beta-galactosidase 4); beta-galactosidase"
AT5G57050	"ABI2 (ABA INSENSITIVE 2); protein serine/threonine phosphatase"
AT5G57900	SKIP1 (SKP1 INTERACTING PARTNER 1)
AT5G58560	phosphatidate cytidylyltransferase family protein
AT5G58900	myb family transcription factor
AT5G58930	NA
AT5G58970	"ATUCP2 (UNCOUPLING PROTEIN 2); oxidative phosphorylation uncoupler"
AT5G59810	"ATSBT5.4; subtilase"
AT5G60130	transcriptional factor B3 family protein
AT5G60140	transcriptional factor B3 family protein
AT5G60142	DNA binding
AT5G60360	"AALP (ARABIDOPSIS ALEURAIN-LIKE PROTEASE); cysteine-type peptidase"
AT5G60800	heavy-metal-associated domain-containing protein
AT5G61210	"SNAP33 (synaptosomal-associated protein 33); SNAP receptor"
AT5G61340	NA
AT5G61440	thioredoxin family protein
AT5G61900	"BON1 (BONZAI1); calcium-dependent phospholipid binding"
AT5G63130	octicosapeptide/Phox/Bem1p (PB1) domain-containing protein
AT5G63180	pectate lyase family protein
AT5G64070	phosphatidylinositol 4-kinase (PI4K)
AT5G64180	NA
AT5G64190	NA
AT5G64400	NA
AT5G64440	"ATFAAH (ARABIDOPSIS THALIANA FATTY ACID AMIDE HYDROLASE); N-(long-chain-acyl)ethanolamine deacylase/ amidase"
AT5G66330	leucine-rich repeat family protein
AT5G66600	NA
AT5G66930	NA
AT5G67300	"ATMYB44/ATMYBR1/MYBR1 (MYB DOMAIN PROTEIN 44); DNA binding / transcription factor"
AT5G67360	"ARA12; subtilase"
AT5G67620	NA
