# Supplementary material for: High-Resolution Analysis of Parent-of-Origin Allelic Expression in the Arabidopsis Endosperm
Source: PLoS Genet. 2011 Jun 16;7(6):e1002126. doi: 10.1371/journal.pgen.1002126 (PMC3116908; doi:10.1371/journal.pgen.1002126)
Supplement: Table S15 — Comparative analysis of parent-of-origin specific genes identified in this study and published in [45]. Overlap of MEGs_LC (p<0.001 filtered for endosperm expression) and unfiltered MEGs_BC (Table S1). MEGs_LC, MEGs identified by Hsieh and colleagues [45] using Ler/Col-0 accessions; MEGs_BC, MEGs identified in this study using Bur-0/Col-0 accessions. (XLSX) [file pgen.1002126.s024.xlsx]

## Sheet: Tabelle1
Table S15. Comparative analysis of parent-of-origin specific genes identified in this study and published in Hsieh et al., 2011. Overlap of MEGs_LC (p<0.001 filtered for endosperm expression) and unfiltered MEGs_BC (Table S1).
MEGs_LC, MEGs identified by Hsieh et al., 2011 using Ler/Col-0 accessions; MEGs_BC, MEGs identified in this study using Bur/Col-0 accessions
Locus	Description
AT1G05280	fringe-related protein
AT1G05570	"CALS1 (CALLOSE SYNTHASE 1); transferase, transferring glycosyl groups"
AT1G06470	phosphate translocator-related
AT1G07230	phosphoesterase family protein
AT1G08050	zinc finger (C3HC4-type RING finger) family protein
AT1G08830	"CSD1 (COPPER/ZINC SUPEROXIDE DISMUTASE 1); copper, zinc superoxide dismutase"
AT1G13900	calcineurin-like phosphoesterase family protein
AT1G21790	NA
AT1G22180	SEC14 cytosolic factor family protein / phosphoglyceride transfer family protein
AT1G24030	protein kinase family protein
AT1G28050	zinc finger (B-box type) family protein
AT1G31290	PAZ domain-containing protein / piwi domain-containing protein
AT1G42470	patched family protein
AT1G44750	"ATPUP11 (Arabidopsis thaliana purine permease 11); purine transmembrane transporter"
AT1G54570	esterase/lipase/thioesterase family protein
AT1G54575	unknown protein
AT1G61090	NA
AT1G61097	Expressed protein
AT1G62660	beta-fructosidase (BFRUCT3) / beta-fructofuranosidase / invertase, vacuolar
AT1G63690	protease-associated (PA) domain-containing protein
AT1G64610	WD-40 repeat family protein
AT1G72470	"ATEXO70D1 (exocyst subunit EXO70 family protein D1); protein binding"
AT1G72790	hydroxyproline-rich glycoprotein family protein
AT1G72810	threonine synthase, putative
AT1G73390	NA
AT1G76250	NA
AT1G77000	"ATSKP2;2/SKP2B (ARABIDOPSIS HOMOLOG OF HOMOLOG OF HUMAN SKP2 2); ubiquitin-protein ligase"
AT1G77850	"ARF17 (AUXIN RESPONSE FACTOR 17); transcription factor"
AT1G77960	NA
AT1G78830	curculin-like (mannose-binding) lectin family protein
AT1G79520	cation efflux family protein
AT1G80510	amino acid transporter family protein
AT2G04620	cation efflux family protein
AT2G11810	"MGDC (monogalactosyldiacylglycerol synthase type C); 1,2-diacylglycerol 3-beta-galactosyltransferase"
AT2G13560	malate oxidoreductase, putative
AT2G17690	F-box family protein
AT2G17990	NA
AT2G28380	"DRB2 (DSRNA-BINDING PROTEIN 2); double-stranded RNA binding"
AT2G29730	UDP-glucoronosyl/UDP-glucosyl transferase family protein
AT2G31360	"ADS2 (16:0DELTA9 ARABIDOPSIS DESATURASE 2); oxidoreductase"
AT2G36310	inosine-uridine preferring nucleoside hydrolase family protein
AT2G39650	NA
AT2G40020	NA
AT3G05700	drought-responsive family protein
AT3G06860	"MFP2 (MULTIFUNCTIONAL PROTEIN); enoyl-CoA hydratase"
AT3G10590	myb family transcription factor
AT3G17250	protein phosphatase 2C-related / PP2C-related
AT3G21830	"ASK8 (ARABIDOPSIS SKP1-LIKE 8); ubiquitin-protein ligase"
AT3G22810	NA
AT3G23570	dienelactone hydrolase family protein
AT3G25290	auxin-responsive family protein
AT3G27300	"G6PD5 (GLUCOSE-6-PHOSPHATE DEHYDROGENASE 5); glucose-6-phosphate dehydrogenase"
AT3G51895	"SULTR3;1 (SULFATE TRANSPORTER 1); sulfate transmembrane transporter"
AT3G54100	NA
AT3G54740	NA
AT4G00220	JLO/LBD30 (JAGGED LATERAL ORGANS)
AT4G00540	"ATMYB3R2/MYB3R-2/PC-MYB2 (MYB DOMAIN PROTEIN 3R2, PUTATIVE C-MYB-LIKE TRANSCRIPTION FACTOR); DNA binding / transcription factor"
AT4G00570	malate oxidoreductase, putative
AT4G01840	"KCO5 (Ca2+ activated outward rectifying K+ channel 5); outward rectifier potassium channel"
AT4G12080	DNA-binding family protein
AT4G15080	zinc finger (DHHC type) family protein
AT4G16180	NA
AT4G16760	ACX1 (ACYL-COA OXIDASE 1)
AT4G18320	NA
AT4G29570	cytidine deaminase, putative / cytidine aminohydrolase, putative
AT4G29580	cytidine deaminase, putative / cytidine aminohydrolase, putative
AT4G29640	cytidine deaminase, putative / cytidine aminohydrolase, putative
AT4G29860	"EMB2757/TAN (EMBRYO DEFECTIVE 2757); nucleotide binding"
AT4G31060	AP2 domain-containing transcription factor, putative
AT5G02880	UPL4 (ubiquitin-protein ligase 4)
AT5G02970	hydrolase, alpha/beta fold family protein
AT5G03280	"EIN2 (ETHYLENE INSENSITIVE 2); transporter"
AT5G15470	"GAUT14 (Galacturonosyltransferase 14); polygalacturonate 4-alpha-galacturonosyltransferase/ transferase, transferring glycosyl groups / transferase, transferring hexosyl groups"
AT5G20280	"ATSPS1F (SUCROSE PHOSPHATE SYNTHASE 1F); sucrose-phosphate synthase/ transferase, transferring glycosyl groups"
AT5G21150	PAZ domain-containing protein / piwi domain-containing protein
AT5G22200	harpin-induced family protein / HIN1 family protein / harpin-responsive family protein
AT5G23340	protein binding
AT5G33290	"XGD1 (XYLOGALACTURONAN DEFICIENT 1); catalytic"
AT5G36940	"CAT3 (CATIONIC AMINO ACID TRANSPORTER 3); cationic amino acid transmembrane transporter"
AT5G42235	Expressed protein
AT5G44350	ethylene-responsive nuclear protein -related
AT5G47560	"ATSDAT/ATTDT (TONOPLAST DICARBOXYLATE TRANSPORTER); malate transmembrane transporter/ sodium:dicarboxylate symporter"
AT5G47770	"FPS1 (FARNESYL DIPHOSPHATE SYNTHASE 1); dimethylallyltranstransferase/ geranyltranstransferase"
AT5G49890	"CLC-C (chloride channel C); anion channel/ voltage-gated chloride channel"
AT5G53250	AGP22/ATAGP22 (ARABINOGALACTAN PROTEINS 22)
AT5G53870	plastocyanin-like domain-containing protein
AT5G57900	SKIP1 (SKP1 INTERACTING PARTNER 1)
AT5G64400	NA
AT5G64440	"ATFAAH (ARABIDOPSIS THALIANA FATTY ACID AMIDE HYDROLASE); N-(long-chain-acyl)ethanolamine deacylase/ amidase"
