# Supplementary material for: High-Resolution Analysis of Parent-of-Origin Allelic Expression in the Arabidopsis Endosperm
Source: PLoS Genet. 2011 Jun 16;7(6):e1002126. doi: 10.1371/journal.pgen.1002126 (PMC3116908; doi:10.1371/journal.pgen.1002126)
Supplement: Table S19 — Comparative analysis of parent-of-origin specific genes identified in this study and published in [45]. Overlap of unfiltered PEGs_LC (p<0.05) and filtered PEGs_BC (Table S7). PEGs_LC, PEGs identified by Hsieh and colleagues [45] using Ler/Col-0 accessions; PEGs_BC, PEGs identified in this study using Bur-0/Col-0 accessions. Genes marked in yellow have been identified as accession-dependent PEGs_BC. (XLSX) [file pgen.1002126.s028.xlsx]

## Sheet: Tabelle1
Table S19. Comparative analysis of parent-of-origin specific genes identified in this study and published in Hsieh et al., 2011. Overlap of unfiltered PEGs_LC (p<0.05) and filtered PEGs_BC (Table S7).
PEGs_LC, PEGs identified by Hsieh et al., 2011 using Ler/Col-0 accessions; PEGs_BC, PEGs identified in this study using Bur/Col-0 accessions. Genes marked in yellow have been idenified as accession-dependent PEGs_BC.
Locus	Description
AT1G48910	flavin-containing monooxygenase family protein / FMO family protein
AT1G17770	SET DOMAIN GROUP 21
AT4G11940	Heat shock protein binding
